# Supplementary material for: 2-[4-(2-Chloro­benz­yl)-3-methyl-6-oxo-1,6-di­hydro­pyridazin-1-yl]-N-(4-fluoro­phen­yl)acetamide
Source: IUCrdata. 2023 Oct 19;8(Pt 10):x230901. doi: 10.1107/S241431462300901X (PMC10626847; doi:10.1107/S241431462300901X)
Supplement: Supplementary file 1 [file x-08-x230901-sup1.cif]

##############################################################################
#                                                                            #
# This CIF contains the data for a data article accepted for                 #
# publication in IUCrData. It conforms to the requirements of                #
# Notes for Authors for IUCrData, and has been                               #
# peer reviewed under the auspices of IUCrData.                              #
#                                                                            #
# Full details of the Crystallographic Information File format               #
# are given in the paper "The Crystallographic Information File (CIF):       #
# a New Standard Archive File for Crystallography" by S. R. Hall, F. H.      #
# Allen and I. D. Brown [Acta Cryst. (1991), A47, 655-685].                  #
#                                                                            #
# The current version of the core CIF dictionary is obtainable from          #
# ftp://ftp.iucr.org/pub/cif_core.dic.                                       #
#                                                                            #
# Software is freely available for graphical display of the structure(s)     #
# in this CIF. For information consult the CIF software page                 #
# http://www.iucr.org/resources/cif/software.                                #
#                                                                            #
# This file may be used for bona fide research purposes within the           #
# scientific community so long as proper attribution is given to the data    # 
# article from which it was obtained.                                        #
#                                                                            #
##############################################################################
data_global
_audit_creation_method     'APEX4 v2021.10-0'
_journal_date_recd_electronic     2023-10-12
_journal_date_accepted     2023-10-14
_journal_name_full     'IUCrData'
_journal_year     2023
_journal_volume     8
_journal_issue     10
_journal_page_first     0
_journal_page_last     0
_journal_paper_category     HO
_journal_paper_doi     10.1107/S241431462300901X
_journal_coeditor_code     HB4454
_publ_contact_author_name     'Abdulsalam Alsubari'
_publ_contact_author_address
;
Laboratory of Medicinal Chemistry, Faculty of Clinical Pharmacy, 21 September
University,
Yemen
;
_publ_contact_author_email     'alsubaripharmaco@21umas.edu.ye'
_publ_contact_author_fax     ?
_publ_contact_author_phone     ?
_publ_section_title
;\
2-[4-(2-Chlorobenzyl)-3-methyl-6-oxo-1,6-dihydropyridazin-1-yl]-<i>N</i>-(4-\
fluorophenyl)acetamide
;
loop_
    _publ_author_name
    _publ_author_footnote
    _publ_author_address
    'Assila, Hamza' .
;
Laboratory of Medicinal Chemistry, Drug Sciences Research Center,
Faculty of Medicine and Pharmacy, Mohammed V University in Rabat,
Morocco
;
    'Ameziane El Hassani, Issam' .
;
Laboratory of Medicinal Chemistry, Drug Sciences Research Center,
Faculty of Medicine and Pharmacy, Mohammed V University in Rabat,
Morocco
;
    'El Moutaouakil Ala Allah, Abderrazzak' .
;
Laboratory of Medicinal Chemistry, Drug Sciences Research Center,
Faculty of Medicine and Pharmacy, Mohammed V University in Rabat,
Morocco
;
    'Alsubari, Abdulsalam' .
;
Laboratory of Medicinal Chemistry, Faculty of Clinical Pharmacy,
21 September University,
Yemen
;
    'Mague, Joel T' .
;
Department of Chemistry, Tulane University, New Orleans, LA 70118,
USA
;
    'Ramli, Youssef' .
;
Laboratory of Medicinal Chemistry, Drug Sciences Research Center,
Faculty of Medicine and Pharmacy, Mohammed V University in Rabat,
Morocco
Mohammed VI Center for Research and Innovation (CM6), Rabat 10000, Morocco
;
    'Ansar, MHammed' .
;
Laboratory of Medicinal Chemistry, Drug Sciences Research Center,
Faculty of Medicine and Pharmacy, Mohammed V University in Rabat,
Morocco
;
_publ_section_synopsis
;
An intramolecular C---H...O hydrogen bond helps to determine the conformation
of the title molecule in which the 2-chlorobenzyl group is rotationally
disordered.
;
data_I
_audit_creation_method     'SHELXL-2019/1'
_chemical_name_systematic
;\
2-[4-(2-Chlorobenzyl)-3-methyl-6-oxo-1,6-dihydropyridazin-1-yl]-\
<i>N</i>-(4-fluorophenyl)acetamide
;
_chemical_name_common     ?
_chemical_formula_moiety     'C20 H17 Cl F N3 O2'
_chemical_formula_sum     'C20 H17 Cl F N3 O2'
_chemical_formula_iupac     'C20 H17 Cl F N3 O2'
_chemical_formula_weight     385.82
_chemical_melting_point     ?
_chemical_absolute_configuration     ad
_space_group_crystal_system     monoclinic
_space_group_name_H-M_alt     'P 21'
_space_group_name_Hall     'P 2yb'
loop_
    _space_group_symop_operation_xyz
    'x, y, z'
    '-x, y+1/2, -z'
_cell_length_a     10.0602(13)
_cell_length_b     6.7704(9)
_cell_length_c     14.524(2)
_cell_angle_alpha     90
_cell_angle_beta     110.168(2)
_cell_angle_gamma     90
_cell_volume     928.6(2)
_cell_formula_units_Z     2
_cell_measurement_reflns_used     3275
_cell_measurement_theta_min     3.0181
_cell_measurement_theta_max     23.6233
_cell_measurement_temperature     150(2)
_exptl_crystal_description     plate
_exptl_crystal_colour     colourless
_exptl_crystal_size_max     0.194
_exptl_crystal_size_mid     0.143
_exptl_crystal_size_min     0.080
_exptl_crystal_density_diffrn     1.380
_exptl_crystal_density_meas     ?
_exptl_crystal_density_method     'not measured'
_exptl_crystal_F_000     400
_exptl_absorpt_coefficient_mu     0.236
_exptl_absorpt_correction_type     numerical
_exptl_absorpt_process_details
;
(<i>SADABS</i>; Krause <i>et al.</i>, 2015)
;
_exptl_absorpt_correction_T_min     0.80
_exptl_absorpt_correction_T_max     0.98
_exptl_special_details
;
The diffraction data were collected in three sets of 363 frames
(0.5\% width in \w) at \f = 0, 120 and 240\%. A scan time of 40
sec/frame was used.
;
_diffrn_ambient_temperature     150(2)
_diffrn_source     'fine-focus sealed tube'
_diffrn_source_power     1.50
_diffrn_source_voltage     50
_diffrn_source_current     30.0
_diffrn_radiation_type     MoK\a
_diffrn_radiation_wavelength     0.71073
_diffrn_radiation_monochromator     graphite
_diffrn_measurement_device_type     'Bruker D8 QUEST PHOTON 3 diffractometer'
_diffrn_measurement_device     'Bruker D8 QUEST PHOTON 3 diffractometer'
_diffrn_measurement_method     '\f and \w scans'
_diffrn_detector_area_resol_mean     7.3910
_diffrn_reflns_number     6266
_diffrn_reflns_av_R_equivalents     0.0390
_diffrn_reflns_av_unetI/netI     0.0490
_diffrn_reflns_theta_min     3.018
_diffrn_reflns_theta_max     23.880
_diffrn_reflns_theta_full     23.880
_diffrn_measured_fraction_theta_max     0.996
_diffrn_measured_fraction_theta_full     0.996
_diffrn_reflns_limit_h_min     -11
_diffrn_reflns_limit_h_max     11
_diffrn_reflns_limit_k_min     -7
_diffrn_reflns_limit_k_max     7
_diffrn_reflns_limit_l_min     -16
_diffrn_reflns_limit_l_max     16
_refine_special_details
;
Refinement of F^2^ against ALL reflections.  The weighted R-factor wR and
goodness of fit S are based on F^2^, conventional R-factors R are based
on F, with F set to zero for negative F^2^. The threshold expression of
F^2^ > 2sigma(F^2^) is used only for calculating R-factors(gt) etc. and is
not relevant to the choice of reflections for refinement.  R-factors based
on F^2^ are statistically about twice as large as those based on F, and R-
factors based on ALL data will be even larger. H-atoms attached to carbon
were placed in calculated positions (C---H = 0.95 - 0.99 \%A) and were
included as riding contributions with isotropic displacement parameters
1.2 - 1.5 times those of the attached atoms. That attached to nitrogen was
located in a difference map and refined with a DFIX 0.91 0.01 instruction.
The <i>o</i>-chlorobenzyl group is rotationally disoordered over two sites
177.2(5)\% apart in a 0.656(2)/0.344(2) ratio. The two components were
refined as rigid hexagons with additional restraints to make their
geometries comparable. One reflection affected by the beam stop was omitted
from the final refinement.
;
_reflns_number_total     2856
_reflns_number_gt     2376
_reflns_threshold_expression     'I > 2\s(I)'
_refine_ls_structure_factor_coef     Fsqd
_refine_ls_matrix_type     full
_refine_ls_R_factor_all     0.0610
_refine_ls_R_factor_gt     0.0483
_refine_ls_wR_factor_gt     0.1210
_refine_ls_wR_factor_ref     0.1308
_refine_ls_goodness_of_fit_ref     1.030
_refine_ls_restrained_S_all     1.032
_refine_ls_number_reflns     2856
_refine_ls_number_parameters     240
_refine_ls_number_restraints     17
_refine_ls_hydrogen_treatment     constr
_refine_ls_weighting_scheme     calc
_refine_ls_weighting_details
              'w=1/[\s^2^(Fo^2^)+(0.0712P)^2^+0.1965P] where P=(Fo^2^+2Fc^2^)/3'
_atom_sites_solution_hydrogens     geom
_atom_sites_solution_primary     dual
_atom_sites_solution_secondary     difmap
_refine_ls_shift/su_max     0.000
_refine_ls_shift/su_mean     0.000
_refine_diff_density_max     0.266
_refine_diff_density_min     -0.280
_refine_ls_extinction_method     none
_refine_ls_extinction_coef     .
_refine_ls_abs_structure_details
;
Flack <i>x</i> determined using 904 quotients
[(<i>I</i>^+^)-(<i>I</i>^-^)]/[(<i>I</i>^+^)+(<i>I</i>^-^)]
(Parsons <i>et al.</i>, 2013)
;
_refine_ls_abs_structure_Flack     -0.01(7)
loop_
    _atom_type_symbol
    _atom_type_description
    _atom_type_scat_dispersion_real
    _atom_type_scat_dispersion_imag
    _atom_type_scat_source
    'C' 'C' 0.0033 0.0016
                         'International Tables Vol C Tables 4.2.6.8 and 6.1.1.4'
    'H' 'H' 0.0000 0.0000
                         'International Tables Vol C Tables 4.2.6.8 and 6.1.1.4'
    'Cl' 'Cl' 0.1484 0.1585
                         'International Tables Vol C Tables 4.2.6.8 and 6.1.1.4'
    'F' 'F' 0.0171 0.0103
                         'International Tables Vol C Tables 4.2.6.8 and 6.1.1.4'
    'N' 'N' 0.0061 0.0033
                         'International Tables Vol C Tables 4.2.6.8 and 6.1.1.4'
    'O' 'O' 0.0106 0.0060
                         'International Tables Vol C Tables 4.2.6.8 and 6.1.1.4'
_computing_data_collection
;
<i>APEX4</i> (Bruker, 2021)
;
_computing_cell_refinement
;
<i>SAINT</i> (Bruker, 2021)
;
_computing_data_reduction
;
<i>SAINT</i> (Bruker, 2021)
;
_computing_structure_solution
;
<i>SHELXT</i> (Sheldrick, 2015<i>a</i>)
;
_computing_structure_refinement
;
<i>SHELXL2018/1</i> (Sheldrick, 2015<i>b</i>)
;
_computing_molecular_graphics
;
<i>DIAMOND</i> (Brandenburg & Putz, 2012)
;
_computing_publication_material
;
<i>SHELXTL</i> (Sheldrick, 2008)
;
loop_
    _atom_site_type_symbol
    _atom_site_label
    _atom_site_fract_x
    _atom_site_fract_y
    _atom_site_fract_z
    _atom_site_U_iso_or_equiv
    _atom_site_adp_type
    _atom_site_calc_flag
    _atom_site_occupancy
    _atom_site_disorder_assembly
    _atom_site_disorder_group
    Cl Cl1 0.7132(2) 0.6802(4) 0.94862(15) 0.0618(6) Uani d 0.656(2) A 1
    Cl Cl1A 0.3896(4) 0.3635(7) 0.6576(3) 0.0618(6) Uani d 0.344(2) A 2
    F F1 0.9061(5) 0.0075(7) 0.0379(3) 0.1107(17) Uani d 1 . .
    O O1 0.9168(3) 0.3291(5) 0.6332(3) 0.0492(9) Uani d 1 . .
    O O2 0.7561(3) 0.3559(5) 0.4072(2) 0.0485(9) Uani d 1 . .
    N N1 0.8281(4) 0.6205(5) 0.5611(3) 0.0390(9) Uani d 1 . .
    N N2 0.7474(4) 0.7866(6) 0.5485(3) 0.0400(9) Uani d 1 . .
    N N3 0.9225(4) 0.4816(6) 0.3484(3) 0.0391(9) Uani d 1 . .
    H H3 0.983416 0.579248 0.357540 0.047 Uiso calc 1 . .
    C C7 0.5560(15) 0.6816(12) 0.7246(10) 0.046(3) Uani d 0.656(2) A 1
    H H7A 0.463053 0.714697 0.674956 0.055 Uiso calc 0.656(2) A 1
    H H7B 0.585469 0.795035 0.770111 0.055 Uiso calc 0.656(2) A 1
    C C1 0.5373(5) 0.5015(6) 0.7825(3) 0.041(2) Uani d 0.656(2) A 1
    C C2 0.6067(5) 0.4920(7) 0.8834(3) 0.0432(13) Uani d 0.656(2) A 1
    C C3 0.5904(6) 0.3270(8) 0.9354(3) 0.052(2) Uani d 0.656(2) A 1
    H H3A 0.637871 0.320515 1.004371 0.063 Uiso calc 0.656(2) A 1
    C C4 0.5046(6) 0.1717(7) 0.8867(4) 0.059(2) Uani d 0.656(2) A 1
    H H4 0.493389 0.058937 0.922286 0.071 Uiso calc 0.656(2) A 1
    C C5 0.4351(5) 0.1812(7) 0.7858(4) 0.056(2) Uani d 0.656(2) A 1
    H H5 0.376434 0.075013 0.752518 0.067 Uiso calc 0.656(2) A 1
    C C6 0.4514(5) 0.3461(8) 0.7338(3) 0.0432(13) Uani d 0.656(2) A 1
    H H6 0.403960 0.352669 0.664833 0.052 Uiso calc 0.656(2) A 1
    C C7A 0.583(4) 0.712(2) 0.741(2) 0.046(3) Uani d 0.344(2) A 2
    H H7C 0.484915 0.750414 0.700522 0.055 Uiso calc 0.344(2) A 2
    H H7D 0.628844 0.828556 0.780181 0.055 Uiso calc 0.344(2) A 2
    C C1A 0.5776(10) 0.5441(14) 0.8094(7) 0.041(2) Uani d 0.344(2) A 2
    C C2A 0.6600(10) 0.5581(14) 0.9082(7) 0.0432(13) Uani d 0.344(2) A 2
    H H2A 0.718157 0.670747 0.931670 0.052 Uiso calc 0.344(2) A 2
    C C3A 0.6572(11) 0.4075(16) 0.9725(6) 0.052(2) Uani d 0.344(2) A 2
    H H3B 0.713505 0.417063 1.039937 0.063 Uiso calc 0.344(2) A 2
    C C4A 0.5721(13) 0.2427(14) 0.9381(8) 0.059(2) Uani d 0.344(2) A 2
    H H4A 0.570209 0.139715 0.982019 0.071 Uiso calc 0.344(2) A 2
    C C5A 0.4897(12) 0.2286(14) 0.8393(9) 0.056(2) Uani d 0.344(2) A 2
    H H5A 0.431564 0.116050 0.815834 0.067 Uiso calc 0.344(2) A 2
    C C6A 0.4925(10) 0.3793(18) 0.7750(6) 0.0432(13) Uani d 0.344(2) A 2
    C C8 0.6632(4) 0.6569(7) 0.6726(3) 0.0385(11) Uani d 1 . .
    C C9 0.7456(5) 0.4970(7) 0.6832(4) 0.0393(10) Uani d 1 . .
    H H9 0.743747 0.398076 0.729138 0.047 Uiso calc 1 . .
    C C10 0.8370(4) 0.4717(7) 0.6265(3) 0.0374(10) Uani d 1 . .
    C C11 0.6674(4) 0.8051(7) 0.6030(3) 0.0381(11) Uani d 1 . .
    C C12 0.5826(5) 0.9905(8) 0.5867(4) 0.0513(13) Uani d 1 . .
    H H12A 0.606286 1.063382 0.648541 0.077 Uiso calc 1 . .
    H H12B 0.481472 0.957689 0.562809 0.077 Uiso calc 1 . .
    H H12C 0.604076 1.072240 0.537915 0.077 Uiso calc 1 . .
    C C13 0.9116(5) 0.6132(7) 0.4974(4) 0.0429(12) Uani d 1 . .
    H H13A 1.009880 0.574945 0.536509 0.052 Uiso calc 1 . .
    H H13B 0.914605 0.746647 0.470293 0.052 Uiso calc 1 . .
    C C14 0.8535(5) 0.4690(7) 0.4135(3) 0.0393(11) Uani d 1 . .
    C C15 0.9084(4) 0.3573(7) 0.2676(3) 0.0410(11) Uani d 1 . .
    C C16 0.8316(5) 0.1846(8) 0.2489(3) 0.0450(11) Uani d 1 . .
    H H16 0.778599 0.147835 0.289062 0.054 Uiso calc 1 . .
    C C17 0.8311(6) 0.0641(9) 0.1718(4) 0.0572(14) Uani d 1 . .
    H H17 0.779684 -0.056479 0.159180 0.069 Uiso calc 1 . .
    C C18 0.9065(6) 0.1228(10) 0.1143(4) 0.0662(17) Uani d 1 . .
    C C19 0.9804(7) 0.2951(11) 0.1287(4) 0.0687(17) Uani d 1 . .
    H H19 1.029488 0.333303 0.086165 0.082 Uiso calc 1 . .
    C C20 0.9824(5) 0.4130(9) 0.2065(4) 0.0526(14) Uani d 1 . .
    H H20 1.034536 0.532974 0.218520 0.063 Uiso calc 1 . .
loop_
    _atom_site_aniso_label
    _atom_site_aniso_U_11
    _atom_site_aniso_U_22
    _atom_site_aniso_U_33
    _atom_site_aniso_U_12
    _atom_site_aniso_U_13
    _atom_site_aniso_U_23
    Cl1 0.0550(10) 0.0672(12) 0.0641(11) -0.0116(9) 0.0217(8) -0.0154(10)
    Cl1A 0.0550(10) 0.0672(12) 0.0641(11) -0.0116(9) 0.0217(8) -0.0154(10)
    F1 0.134(4) 0.130(4) 0.094(3) -0.030(3) 0.072(3) -0.054(3)
    O1 0.0436(18) 0.038(2) 0.074(2) 0.0100(16) 0.0311(17) -0.0024(17)
    O2 0.0387(17) 0.052(2) 0.063(2) -0.0123(17) 0.0283(16) -0.0098(18)
    N1 0.035(2) 0.034(2) 0.054(2) 0.0004(17) 0.0227(18) -0.0041(18)
    N2 0.037(2) 0.032(2) 0.054(2) -0.0014(17) 0.0195(19) -0.0036(18)
    N3 0.034(2) 0.039(2) 0.050(2) -0.0057(18) 0.0216(17) -0.0019(19)
    C7 0.043(6) 0.044(4) 0.060(5) 0.008(5) 0.029(6) 0.002(5)
    C1 0.026(4) 0.049(5) 0.050(4) 0.007(4) 0.017(3) -0.012(4)
    C2 0.037(3) 0.043(3) 0.051(4) -0.005(2) 0.017(3) -0.021(3)
    C3 0.054(5) 0.043(5) 0.067(6) 0.001(4) 0.030(5) 0.001(4)
    C4 0.055(5) 0.060(5) 0.074(5) 0.007(4) 0.036(4) 0.009(4)
    C5 0.048(5) 0.033(4) 0.100(8) -0.008(4) 0.041(5) -0.021(5)
    C6 0.037(3) 0.043(3) 0.051(4) -0.005(2) 0.017(3) -0.021(3)
    C7A 0.043(6) 0.044(4) 0.060(5) 0.008(5) 0.029(6) 0.002(5)
    C1A 0.026(4) 0.049(5) 0.050(4) 0.007(4) 0.017(3) -0.012(4)
    C2A 0.037(3) 0.043(3) 0.051(4) -0.005(2) 0.017(3) -0.021(3)
    C3A 0.054(5) 0.043(5) 0.067(6) 0.001(4) 0.030(5) 0.001(4)
    C4A 0.055(5) 0.060(5) 0.074(5) 0.007(4) 0.036(4) 0.009(4)
    C5A 0.048(5) 0.033(4) 0.100(8) -0.008(4) 0.041(5) -0.021(5)
    C6A 0.037(3) 0.043(3) 0.051(4) -0.005(2) 0.017(3) -0.021(3)
    C8 0.035(2) 0.037(3) 0.045(3) 0.001(2) 0.016(2) -0.003(2)
    C9 0.036(2) 0.037(3) 0.051(3) 0.003(2) 0.022(2) -0.001(2)
    C10 0.035(2) 0.033(2) 0.046(3) 0.002(2) 0.017(2) -0.002(2)
    C11 0.033(2) 0.035(3) 0.048(3) 0.000(2) 0.015(2) -0.006(2)
    C12 0.050(3) 0.043(3) 0.067(3) 0.006(2) 0.028(3) -0.002(3)
    C13 0.037(2) 0.041(3) 0.059(3) -0.007(2) 0.028(2) -0.009(2)
    C14 0.031(2) 0.040(3) 0.052(3) 0.000(2) 0.020(2) 0.001(2)
    C15 0.033(2) 0.048(3) 0.045(3) 0.000(2) 0.017(2) 0.001(2)
    C16 0.043(3) 0.047(3) 0.047(3) -0.003(2) 0.018(2) -0.006(3)
    C17 0.058(3) 0.058(3) 0.059(3) -0.007(3) 0.025(3) -0.013(3)
    C18 0.070(4) 0.079(4) 0.057(3) -0.007(3) 0.031(3) -0.024(3)
    C19 0.068(4) 0.096(5) 0.057(3) -0.012(4) 0.041(3) -0.010(3)
    C20 0.044(3) 0.065(4) 0.055(3) -0.003(3) 0.026(3) 0.003(3)
_geom_special_details
;
 All esds (except the esd in the dihedral angle between two l.s. planes)
 are estimated using the full covariance matrix.  The cell esds are taken
 into account individually in the estimation of esds in distances, angles
 and torsion angles; correlations between esds in cell parameters are only
 used when they are defined by crystal symmetry.  An approximate (isotropic)
 treatment of cell esds is used for estimating esds involving l.s. planes.
;
loop_
    _geom_bond_atom_site_label_1
    _geom_bond_atom_site_label_2
    _geom_bond_site_symmetry_2
    _geom_bond_distance
    _geom_bond_publ_flag
    Cl1 C2 . 1.723(4) ?
    Cl1A C6A . 1.666(9) ?
    F1 C18 . 1.355(7) ?
    O1 C10 . 1.237(5) ?
    O2 C14 . 1.222(5) ?
    N1 N2 . 1.362(5) ?
    N1 C10 . 1.366(6) ?
    N1 C13 . 1.450(6) ?
    N2 C11 . 1.314(6) ?
    N3 C14 . 1.356(5) ?
    N3 C15 . 1.410(6) ?
    N3 H3 . 0.8800 ?
    C7 C8 . 1.525(6) ?
    C7 C1 . 1.529(6) ?
    C7 H7A . 0.9900 ?
    C7 H7B . 0.9900 ?
    C1 C2 . 1.3900 ?
    C1 C6 . 1.3900 ?
    C2 C3 . 1.3900 ?
    C3 C4 . 1.3900 ?
    C3 H3A . 0.9500 ?
    C4 C5 . 1.3900 ?
    C4 H4 . 0.9500 ?
    C5 C6 . 1.3900 ?
    C5 H5 . 0.9500 ?
    C6 H6 . 0.9500 ?
    C7A C8 . 1.524(7) ?
    C7A C1A . 1.529(6) ?
    C7A H7C . 0.9900 ?
    C7A H7D . 0.9900 ?
    C1A C2A . 1.3900 ?
    C1A C6A . 1.3900 ?
    C2A C3A . 1.3900 ?
    C2A H2A . 0.9500 ?
    C3A C4A . 1.3900 ?
    C3A H3B . 0.9500 ?
    C4A C5A . 1.3900 ?
    C4A H4A . 0.9500 ?
    C5A C6A . 1.3900 ?
    C5A H5A . 0.9500 ?
    C8 C9 . 1.340(6) ?
    C8 C11 . 1.435(7) ?
    C9 C10 . 1.441(6) ?
    C9 H9 . 0.9500 ?
    C11 C12 . 1.490(6) ?
    C12 H12A . 0.9800 ?
    C12 H12B . 0.9800 ?
    C12 H12C . 0.9800 ?
    C13 C14 . 1.512(7) ?
    C13 H13A . 0.9900 ?
    C13 H13B . 0.9900 ?
    C15 C16 . 1.376(7) ?
    C15 C20 . 1.393(6) ?
    C16 C17 . 1.384(7) ?
    C16 H16 . 0.9500 ?
    C17 C18 . 1.367(8) ?
    C17 H17 . 0.9500 ?
    C18 C19 . 1.360(9) ?
    C19 C20 . 1.378(8) ?
    C19 H19 . 0.9500 ?
    C20 H20 . 0.9500 ?
loop_
    _geom_angle_atom_site_label_1
    _geom_angle_atom_site_label_2
    _geom_angle_atom_site_label_3
    _geom_angle_site_symmetry_1
    _geom_angle_site_symmetry_3
    _geom_angle
    _geom_angle_publ_flag
    N2 N1 C10 . . 126.5(4) ?
    N2 N1 C13 . . 113.1(4) ?
    C10 N1 C13 . . 120.3(4) ?
    C11 N2 N1 . . 117.3(4) ?
    C14 N3 C15 . . 127.9(4) ?
    C14 N3 H3 . . 116.0 ?
    C15 N3 H3 . . 116.0 ?
    C8 C7 C1 . . 115.3(4) ?
    C8 C7 H7A . . 108.4 ?
    C1 C7 H7A . . 108.4 ?
    C8 C7 H7B . . 108.4 ?
    C1 C7 H7B . . 108.4 ?
    H7A C7 H7B . . 107.5 ?
    C2 C1 C6 . . 120.0 ?
    C2 C1 C7 . . 120.3(7) ?
    C6 C1 C7 . . 119.7(7) ?
    C1 C2 C3 . . 120.0 ?
    C1 C2 Cl1 . . 122.4(3) ?
    C3 C2 Cl1 . . 117.6(3) ?
    C4 C3 C2 . . 120.0 ?
    C4 C3 H3A . . 120.0 ?
    C2 C3 H3A . . 120.0 ?
    C3 C4 C5 . . 120.0 ?
    C3 C4 H4 . . 120.0 ?
    C5 C4 H4 . . 120.0 ?
    C6 C5 C4 . . 120.0 ?
    C6 C5 H5 . . 120.0 ?
    C4 C5 H5 . . 120.0 ?
    C5 C6 C1 . . 120.0 ?
    C5 C6 H6 . . 120.0 ?
    C1 C6 H6 . . 120.0 ?
    C8 C7A C1A . . 112.7(6) ?
    C8 C7A H7C . . 109.1 ?
    C1A C7A H7C . . 109.1 ?
    C8 C7A H7D . . 109.1 ?
    C1A C7A H7D . . 109.1 ?
    H7C C7A H7D . . 107.8 ?
    C2A C1A C6A . . 120.0 ?
    C2A C1A C7A . . 118.8(17) ?
    C6A C1A C7A . . 121.2(17) ?
    C1A C2A C3A . . 120.0 ?
    C1A C2A H2A . . 120.0 ?
    C3A C2A H2A . . 120.0 ?
    C4A C3A C2A . . 120.0 ?
    C4A C3A H3B . . 120.0 ?
    C2A C3A H3B . . 120.0 ?
    C5A C4A C3A . . 120.0 ?
    C5A C4A H4A . . 120.0 ?
    C3A C4A H4A . . 120.0 ?
    C4A C5A C6A . . 120.0 ?
    C4A C5A H5A . . 120.0 ?
    C6A C5A H5A . . 120.0 ?
    C5A C6A C1A . . 120.0 ?
    C5A C6A Cl1A . . 119.4(7) ?
    C1A C6A Cl1A . . 120.5(8) ?
    C9 C8 C11 . . 118.6(4) ?
    C9 C8 C7A . . 124.8(6) ?
    C11 C8 C7A . . 115.8(5) ?
    C9 C8 C7 . . 123.1(5) ?
    C11 C8 C7 . . 118.0(4) ?
    C8 C9 C10 . . 121.4(4) ?
    C8 C9 H9 . . 119.3 ?
    C10 C9 H9 . . 119.3 ?
    O1 C10 N1 . . 121.0(4) ?
    O1 C10 C9 . . 124.9(4) ?
    N1 C10 C9 . . 114.1(4) ?
    N2 C11 C8 . . 122.0(4) ?
    N2 C11 C12 . . 114.9(4) ?
    C8 C11 C12 . . 123.1(4) ?
    C11 C12 H12A . . 109.5 ?
    C11 C12 H12B . . 109.5 ?
    H12A C12 H12B . . 109.5 ?
    C11 C12 H12C . . 109.5 ?
    H12A C12 H12C . . 109.5 ?
    H12B C12 H12C . . 109.5 ?
    N1 C13 C14 . . 112.8(4) ?
    N1 C13 H13A . . 109.0 ?
    C14 C13 H13A . . 109.0 ?
    N1 C13 H13B . . 109.0 ?
    C14 C13 H13B . . 109.0 ?
    H13A C13 H13B . . 107.8 ?
    O2 C14 N3 . . 125.2(4) ?
    O2 C14 C13 . . 122.9(4) ?
    N3 C14 C13 . . 111.9(4) ?
    C16 C15 C20 . . 119.4(4) ?
    C16 C15 N3 . . 124.1(4) ?
    C20 C15 N3 . . 116.5(4) ?
    C15 C16 C17 . . 120.4(5) ?
    C15 C16 H16 . . 119.8 ?
    C17 C16 H16 . . 119.8 ?
    C18 C17 C16 . . 118.4(5) ?
    C18 C17 H17 . . 120.8 ?
    C16 C17 H17 . . 120.8 ?
    F1 C18 C19 . . 117.9(5) ?
    F1 C18 C17 . . 119.1(5) ?
    C19 C18 C17 . . 123.0(5) ?
    C18 C19 C20 . . 118.4(5) ?
    C18 C19 H19 . . 120.8 ?
    C20 C19 H19 . . 120.8 ?
    C19 C20 C15 . . 120.4(5) ?
    C19 C20 H20 . . 119.8 ?
    C15 C20 H20 . . 119.8 ?
loop_
    _geom_torsion_atom_site_label_1
    _geom_torsion_atom_site_label_2
    _geom_torsion_atom_site_label_3
    _geom_torsion_atom_site_label_4
    _geom_torsion_site_symmetry_1
    _geom_torsion_site_symmetry_2
    _geom_torsion_site_symmetry_3
    _geom_torsion_site_symmetry_4
    _geom_torsion
    _geom_torsion_publ_flag
    C10 N1 N2 C11 . . . . -1.5(6) ?
    C13 N1 N2 C11 . . . . 179.6(4) ?
    C8 C7 C1 C2 . . . . 98.6(11) ?
    C8 C7 C1 C6 . . . . -80.7(11) ?
    C6 C1 C2 C3 . . . . 0.0 ?
    C7 C1 C2 C3 . . . . -179.3(3) ?
    C6 C1 C2 Cl1 . . . . -179.3(4) ?
    C7 C1 C2 Cl1 . . . . 1.4(4) ?
    C1 C2 C3 C4 . . . . 0.0 ?
    Cl1 C2 C3 C4 . . . . 179.3(4) ?
    C2 C3 C4 C5 . . . . 0.0 ?
    C3 C4 C5 C6 . . . . 0.0 ?
    C4 C5 C6 C1 . . . . 0.0 ?
    C2 C1 C6 C5 . . . . 0.0 ?
    C7 C1 C6 C5 . . . . 179.3(3) ?
    C8 C7A C1A C2A . . . . 107(2) ?
    C8 C7A C1A C6A . . . . -73(2) ?
    C6A C1A C2A C3A . . . . 0.0 ?
    C7A C1A C2A C3A . . . . 179.9(4) ?
    C1A C2A C3A C4A . . . . 0.0 ?
    C2A C3A C4A C5A . . . . 0.0 ?
    C3A C4A C5A C6A . . . . 0.0 ?
    C4A C5A C6A C1A . . . . 0.0 ?
    C4A C5A C6A Cl1A . . . . -178.2(7) ?
    C2A C1A C6A C5A . . . . 0.0 ?
    C7A C1A C6A C5A . . . . -179.9(4) ?
    C2A C1A C6A Cl1A . . . . 178.2(7) ?
    C7A C1A C6A Cl1A . . . . -1.8(8) ?
    C1A C7A C8 C9 . . . . -13(3) ?
    C1A C7A C8 C11 . . . . 177.5(16) ?
    C1 C7 C8 C9 . . . . -5.9(15) ?
    C1 C7 C8 C11 . . . . 168.9(8) ?
    C11 C8 C9 C10 . . . . -0.1(7) ?
    C7A C8 C9 C10 . . . . -169.2(19) ?
    C7 C8 C9 C10 . . . . 174.7(9) ?
    N2 N1 C10 O1 . . . . -178.3(4) ?
    C13 N1 C10 O1 . . . . 0.6(6) ?
    N2 N1 C10 C9 . . . . 2.5(6) ?
    C13 N1 C10 C9 . . . . -178.7(4) ?
    C8 C9 C10 O1 . . . . 179.2(5) ?
    C8 C9 C10 N1 . . . . -1.6(6) ?
    N1 N2 C11 C8 . . . . -0.5(6) ?
    N1 N2 C11 C12 . . . . 179.5(4) ?
    C9 C8 C11 N2 . . . . 1.2(7) ?
    C7A C8 C11 N2 . . . . 171.4(18) ?
    C7 C8 C11 N2 . . . . -173.8(8) ?
    C9 C8 C11 C12 . . . . -178.7(4) ?
    C7A C8 C11 C12 . . . . -8.6(18) ?
    C7 C8 C11 C12 . . . . 6.2(10) ?
    N2 N1 C13 C14 . . . . -105.4(4) ?
    C10 N1 C13 C14 . . . . 75.6(5) ?
    C15 N3 C14 O2 . . . . -7.4(7) ?
    C15 N3 C14 C13 . . . . 172.5(4) ?
    N1 C13 C14 O2 . . . . -7.6(7) ?
    N1 C13 C14 N3 . . . . 172.5(4) ?
    C14 N3 C15 C16 . . . . -8.1(7) ?
    C14 N3 C15 C20 . . . . 174.3(4) ?
    C20 C15 C16 C17 . . . . 1.9(7) ?
    N3 C15 C16 C17 . . . . -175.5(5) ?
    C15 C16 C17 C18 . . . . -1.1(8) ?
    C16 C17 C18 F1 . . . . -179.4(5) ?
    C16 C17 C18 C19 . . . . -0.8(9) ?
    F1 C18 C19 C20 . . . . -179.6(6) ?
    C17 C18 C19 C20 . . . . 1.8(10) ?
    C18 C19 C20 C15 . . . . -1.0(9) ?
    C16 C15 C20 C19 . . . . -0.9(8) ?
    N3 C15 C20 C19 . . . . 176.8(5) ?
loop_
    _geom_hbond_atom_site_label_D
    _geom_hbond_atom_site_label_H
    _geom_hbond_atom_site_label_A
    _geom_hbond_site_symmetry_A
    _geom_hbond_distance_DH
    _geom_hbond_distance_HA
    _geom_hbond_distance_DA
    _geom_hbond_angle_DHA
    _geom_hbond_publ_flag
    N3 H3 O1 2_756 0.88 1.95 2.815(5) 168.1 yes
    C7 H7A O2 2_656 0.99 2.32 3.282(15) 164 y
    C16 H16 O2 . 0.95 2.29 2.900(6) 121 yes
    C19 H19 F1 2_755 0.95 2.42 3.336(7) 162 yes
_shelx_space_group_comment
;
The symmetry employed for this shelxl refinement is uniquely defined
by the following loop, which should always be used as a source of
symmetry information in preference to the above space-group names.
They are only intended as comments.
;
_shelx_estimated_absorpt_T_min     0.956
_shelx_estimated_absorpt_T_max     0.981
_shelx_hkl_file
;
   2   0   0  292.97   14.40
  -2   0   0  299.97   14.50
   2   0   0  291.37   14.30
   3   0   0  146.69    7.80
  -3   0   0  154.68    8.00
  -3   0   0  139.29    7.70
   4   0   0  129.19    7.40
  -4   0   0  140.29    7.80
   5   0   0  112.09    7.10
  -5   0   0  117.19    7.20
  -6   0   0  329.47   18.00
   6   0   0  360.16   17.90
  -7   0   0   34.50    5.10
   7   0   0   31.70    4.30
   8   0   0    2.90    3.10
  -8   0   0    2.60    3.40
  -9   0   0   26.30    5.80
   9   0   0   20.90    5.80
 -10   0   0   -2.10    4.70
  10   0   0    5.20    3.90
   0  -1   0    1.10    0.70
   0  -1   0   -0.40    1.00
   0   1   0    0.50    0.70
   0   1   0   -1.20    0.90
   0   1   0    0.10    0.70
   0   1   0   -0.20    0.90
   1  -1   0 2753.52  122.99
   1  -1   0 2753.12  122.99
  -1  -1   0 2830.42  122.99
   1   1   0 2393.86  122.89
  -1   1   0 2520.85  122.99
  -1   1   0 2553.74  122.99
   1   1   0 2563.94  122.99
   1   1   0 2604.84  122.99
   2  -1   0 3616.54  177.18
  -2  -1   0 3578.34  176.88
  -2  -1   0 3912.21  177.18
   2  -1   0 3997.50  177.28
   2   1   0 3799.92  177.08
  -2   1   0 3913.61  177.18
   2   1   0 3866.01  177.18
   2   1   0 3713.83  176.88
   2   1   0 3482.15  176.98
  -2   1   0 3892.31  177.28
  -3  -1   0  246.18   12.50
   3  -1   0  269.17   12.50
  -3  -1   0  226.18   12.00
   3   1   0  246.38   12.20
  -3   1   0  263.87   12.50
   3   1   0  223.58   12.10
   3   1   0  238.48   12.10
   4  -1   0  120.69    6.70
  -4  -1   0  117.09    7.00
   4   1   0  106.19    6.30
   4   1   0  109.39    6.30
  -4   1   0  110.59    6.80
  -5  -1   0  108.49    7.30
   5  -1   0  116.59    6.90
  -5   1   0  108.29    6.90
   5   1   0  102.49    6.50
  -6  -1   0  133.29    9.00
   6  -1   0  143.59    8.80
  -6   1   0  147.99    8.90
   6   1   0  142.19    8.40
  -7  -1   0   28.80    5.00
   7  -1   0   26.50    4.30
  -7   1   0   27.60    4.60
   7   1   0   35.00    4.10
  -8  -1   0    2.30    3.70
   8  -1   0    7.90    3.30
  -8   1   0    2.10    3.40
   8   1   0   -1.30    2.90
   9  -1   0    0.90    3.30
  -9  -1   0    1.70    4.20
  -9   1   0    2.40    4.00
   9   1   0    5.30    3.40
 -10  -1   0   19.30    5.20
  10  -1   0   16.80    4.70
  10   1   0    7.60    4.00
 -10   1   0   18.40    5.50
   0  -2   0   80.09    4.60
   0  -2   0   76.89    4.10
   0   2   0   67.89    4.30
   0   2   0   76.19    4.50
   0   2   0   65.89    4.00
   0   2   0   73.09    4.50
   1  -2   0  712.73   34.20
  -1  -2   0  729.53   34.30
   1  -2   0  727.63   34.30
   1   2   0  713.53   34.30
  -1   2   0  720.13   34.10
  -1   2   0  694.83   34.10
  -1   2   0  706.53   34.20
   1   2   0  737.93   34.80
   2  -2   0  261.77   13.60
   2  -2   0  262.67   13.70
  -2  -2   0  290.67   13.80
   2   2   0  269.67   13.80
   3  -2   0  659.53   31.80
  -3  -2   0  647.44   31.90
  -3   2   0  661.03   32.00
   3   2   0  661.03   31.80
   4  -2   0  388.66   18.70
  -4  -2   0  359.46   18.70
  -4  -2   0  331.17   17.80
   4   2   0  378.36   18.50
   4   2   0  360.26   17.90
  -4   2   0  393.46   18.70
   5  -2   0   93.49    5.90
  -5  -2   0   86.49    6.30
  -5   2   0   78.99    5.90
   5   2   0   76.29    5.20
   5   2   0   85.59    5.80
  -6  -2   0  165.28   10.90
   6  -2   0  188.58   10.90
  -6   2   0  183.88   10.90
   6   2   0  197.98   10.50
   6   2   0  192.48   10.20
  -7  -2   0   40.20    5.60
   7  -2   0   31.80    4.60
   7   2   0   35.10    4.20
  -7   2   0   45.00    5.20
   7   2   0   34.60    4.40
  -8  -2   0   68.79   11.50
   8  -2   0   96.49    7.70
   8   2   0   75.49    6.30
  -8   2   0   84.99    7.40
   8   2   0   81.99    6.60
  -9  -2   0   28.50    5.80
   9  -2   0   15.60    4.50
   9   2   0   23.80    4.40
  -9   2   0   22.60    5.40
 -10  -2   0    8.00    4.90
  10  -2   0    2.40    4.00
 -10   2   0    3.20    4.50
   0  -3   0   10.10    2.30
   0  -3   0    2.60    1.30
   0   3   0   -1.00    1.70
   1  -3   0  411.56   20.40
   1  -3   0  405.66   20.00
  -1  -3   0  403.66   20.40
  -1   3   0  404.26   20.10
   1   3   0  427.56   20.40
   2  -3   0   42.80    3.70
   2  -3   0   44.60    5.40
  -2  -3   0   45.10    4.00
   2   3   0   50.19    5.30
   3  -3   0   73.39    5.70
  -3  -3   0   71.99    5.40
  -3   3   0   88.69    5.80
   3   3   0   84.09    5.70
   4  -3   0  249.58   13.80
  -4  -3   0  250.97   14.00
  -4   3   0  267.07   14.20
   4   3   0  283.87   14.10
   5  -3   0  122.09    7.90
  -5  -3   0  128.49    8.40
  -5   3   0  126.49    8.20
   5   3   0  132.39    8.20
   6  -3   0   24.10    3.90
  -6  -3   0   19.20    4.10
   6   3   0   23.20    3.70
  -6   3   0   25.00    4.30
   6   3   0   19.20    3.10
  -7  -3   0    7.40    3.90
   7  -3   0    4.30    3.10
  -7   3   0    7.30    3.70
   7   3   0    9.20    3.30
  -8  -3   0    0.20    3.70
   8  -3   0    5.60    3.60
  -8   3   0    5.00    3.90
   8   3   0    3.80    3.30
  -9  -3   0   81.49    8.20
   9  -3   0   79.49    7.80
   9   3   0   59.09    6.80
  -9   3   0   80.09    8.00
   0  -4   0   33.40    3.70
   0  -4   0   28.70    2.80
   0   4   0   27.90    3.60
   1  -4   0   92.79    5.80
   1  -4   0   97.09    6.40
  -1  -4   0  105.09    6.50
   1   4   0   98.59    6.50
  -1   4   0   92.49    7.50
   2  -4   0    5.80    2.30
   2  -4   0    1.20    2.10
  -2  -4   0   14.20    2.80
   2   4   0   18.30    3.10
   3  -4   0   26.30    3.60
   3  -4   0   24.30    3.60
  -3  -4   0   31.40    4.00
   3   4   0   26.10    4.00
  -4  -4   0   26.00    4.20
   4  -4   0   21.50    3.50
   4   4   0   31.20    4.60
  -4   4   0   16.80    3.60
   5  -4   0   10.80    3.30
  -5  -4   0   10.30    3.40
   5   4   0   10.00    3.40
  -5   4   0   10.20    3.60
  -6  -4   0   64.19    6.70
   6  -4   0   79.49    6.50
   6   4   0   75.59    6.70
  -6   4   0   58.29    6.30
  -7  -4   0   97.29    8.40
   7  -4   0  100.79    8.10
  -7   4   0  106.19    8.40
  -8  -4   0    1.20    7.40
   8  -4   0   15.50    4.60
  -8   4   0    4.40    4.20
   8   4   0    7.60    4.00
  -9  -4   0   15.20    5.60
   9  -4   0   11.80    4.60
   9   4   0   22.80    5.20
  -9   4   0   24.00    5.80
   0  -5   0    0.20    1.70
   0  -5   0   -0.20    2.50
   0   5   0    2.10    2.50
  -1  -5   0   55.89    5.10
   1  -5   0   52.79    5.10
   1  -5   0   47.10    4.30
  -1   5   0   51.69    4.80
   1   5   0   46.40    5.20
   2  -5   0   27.70    3.70
  -2  -5   0   28.00    4.40
   2  -5   0   30.20    4.20
  -2   5   0   19.00    3.10
   2   5   0   32.50    4.90
  -3  -5   0   38.00    4.90
   3  -5   0   34.80    4.70
   3  -5   0   38.10    4.30
   3   5   0   42.60    5.10
  -4  -5   0   21.70    4.30
   4  -5   0   19.90    3.80
   4   5   0   21.40    4.30
  -4   5   0   24.80    4.70
   5  -5   0   79.29    6.90
   5   5   0   94.89    7.80
  -5   5   0   83.29    7.50
  -6  -5   0   22.70    5.00
   6  -5   0   22.70    4.50
   6   5   0   25.40    5.00
  -6   5   0   14.40    4.30
   7  -5   0   47.30    6.20
  -7  -5   0   36.40    6.40
  -7   5   0   44.30    6.80
   7   5   0   41.40    6.50
  -8  -5   0   21.50    5.80
   8  -5   0   17.60    4.80
   8   5   0   20.40    5.50
  -8   5   0   21.70    5.80
   0  -6   0  600.04   30.50
   0   6   0  595.14   30.20
   1  -6   0  141.89   10.10
  -1  -6   0  116.49    9.20
  -1   6   0  144.29    9.10
   1   6   0  135.69    9.30
   2  -6   0   12.00    4.00
   2  -6   0    7.60    3.60
   2   6   0    7.90    3.70
  -2   6   0    7.20    3.00
  -3  -6   0    7.00    3.60
   3  -6   0    3.40    3.10
   3  -6   0    3.80    3.40
   3   6   0    3.80    3.40
  -4  -6   0   23.40    4.90
   4  -6   0   13.40    3.90
   4   6   0   15.50    4.60
   5  -6   0   12.20    4.00
  -5  -6   0   14.30    4.80
  -5   6   0   10.50    4.40
   5   6   0   18.50    4.80
   6  -6   0   46.30    6.10
  -6  -6   0   38.10    6.30
   6   6   0   45.00    7.00
  -6   6   0   47.10    7.20
   0  -7   0   -1.80    3.60
   0   7   0   -1.40    3.50
  -1  -7   0   84.59    7.90
   1  -7   0   78.69    8.10
  -1   7   0   76.59    7.50
   1   7   0   87.69    8.10
   2  -7   0  186.38   13.00
  -2  -7   0  219.48   13.20
  -2   7   0  201.48   12.50
   2   7   0  227.48   13.60
  -3  -7   0   46.50    6.40
   3  -7   0   39.20    6.40
   3   7   0   45.20    6.90
  -4  -7   0   18.30    5.00
   4   7   0   14.50    5.10
 -10   0   1  119.59   10.20
  10   0  -1  116.79    9.30
  -9   0   1    1.80    3.80
   9   0  -1    2.30    3.50
  -8   0   1    1.30    3.40
   8   0  -1    2.70    3.10
  -7   0   1   92.09    6.90
   7   0  -1   82.49    6.20
  -6   0   1    1.20    2.40
   6   0  -1    2.00    2.20
   5   0  -1   93.19    6.00
  -5   0   1   98.59    6.90
   4   0  -1  136.69    7.50
  -4   0   1  128.79    7.50
  -3   0   1    1.60    1.70
  -3   0   1    0.90    1.50
   3   0  -1   -0.10    1.60
   3   0  -1   -0.10    1.30
   2   0  -1  830.12   41.00
  -2   0   1  894.91   41.10
   2   0  -1  876.81   41.10
  -1   0  -1  736.53   33.40
   1   0   1  688.83   33.30
  -1   0  -1  672.23   33.20
   1   0   1  721.93   33.30
  -2   0  -1 6787.92  325.37
   2   0   1 6653.83  325.47
   2   0   1 7259.17  325.37
  -2   0  -1 7095.19  325.47
   3   0   1 1089.09   52.79
  -3   0  -1 1136.59   52.99
   4   0   1   51.99    4.10
  -4   0  -1   61.09    4.60
   5   0   1   21.00    3.40
  -5   0  -1   22.10    3.70
  -6   0  -1  146.49    9.50
   6   0   1  162.28    9.20
   7   0   1   34.70    4.50
  -7   0  -1   35.80    5.10
  -8   0  -1   -3.20    5.80
   8   0   1    3.80    3.10
   9   0   1    4.40    3.80
  -9   0  -1    2.70    4.70
  10   0   1   23.60    5.20
 -10   0  -1   25.80    6.50
  10  -1  -1   51.29    6.50
 -10  -1   1   55.49    7.90
  10   1  -1   43.20    6.40
 -10   1   1   52.79    7.30
   9  -1  -1   34.80    5.60
  -9  -1   1   42.60    6.70
   9   1  -1   41.00    5.50
  -9   1   1   48.90    6.40
   8  -1  -1   80.79    6.90
  -8  -1   1   85.59    7.80
   8   1  -1   82.69    6.80
  -8   1   1   93.79    7.40
  -7  -1   1   45.80    5.70
   7  -1  -1   58.39    5.30
  -7   1   1   52.29    5.40
   7   1  -1   54.49    4.80
  -6  -1   1  259.17   14.60
   6  -1  -1  303.77   14.60
   6   1  -1  239.88   14.00
  -6   1   1  279.47   14.60
   5  -1  -1   69.39    4.70
  -5  -1   1   49.99    4.90
  -5   1   1   61.19    4.70
   5   1  -1   50.29    4.20
   5   1  -1   57.09    4.20
  -4  -1   1   44.10    4.00
   4  -1  -1   30.00    3.20
  -4   1   1   31.50    3.40
   4   1  -1   27.90    3.10
  -3  -1   1 1154.48   58.09
   3  -1  -1 1318.47   58.49
  -3  -1   1 1283.47   58.39
  -3  -1   1 1212.08   58.19
  -3   1   1 1318.07   58.49
   3   1  -1 1177.38   58.19
   3   1  -1 1159.08   58.19
  -2  -1   1 4698.63  218.18
  -2  -1   1 4384.36  218.08
  -2  -1   1 4792.12  218.28
   2  -1  -1 4684.93  218.28
   2   1  -1 4621.24  218.18
   2   1  -1 4510.55  218.08
   2   1  -1 4529.75  218.18
  -2   1   1 5005.30  218.38
  -2   1   1 4682.83  218.28
  -2   1   1 4656.23  218.28
  -1  -1   1 1745.63   82.49
  -1  -1   1 1714.93   82.69
   1  -1  -1 1937.71   82.69
   1  -1  -1 1643.44   82.59
  -1  -1   1 1849.71   82.59
   1   1  -1 1765.82   82.59
  -1   1   1 1599.64   82.59
  -1   1   1 1815.62   82.69
   0  -1   1 2764.22  129.49
   0  -1  -1 2568.14  129.49
   0  -1  -1 2995.50  129.59
   0  -1   1 2652.03  129.49
   0  -1   1 2893.11  129.49
   0   1  -1 2612.94  129.49
   0   1   1 2771.02  129.59
   0   1   1 2771.92  129.59
   0   1  -1 2779.12  129.49
   0   1  -1 2830.72  129.49
   1  -1   1 2776.22  126.89
  -1  -1  -1 2524.55  126.79
  -1  -1  -1 2820.52  126.89
   1   1   1 2648.24  126.89
   1   1   1 2657.03  126.89
  -1   1  -1 2804.82  126.89
  -1   1  -1 2694.63  126.89
  -2  -1  -1 8800.42  426.06
  -2  -1  -1 9550.04  426.36
   2  -1   1 9107.49  426.26
   2  -1   1 9999.00  426.36
  -2  -1  -1 8650.93  425.86
   2   1   1 8994.00  426.16
  -2   1  -1 9243.97  426.26
   2   1   1 8643.83  426.26
  -2   1  -1 9152.88  426.26
   2   1   1 8892.31  425.86
  -3  -1  -1  749.23   37.70
  -3  -1  -1  809.42   38.20
  -3  -1  -1  755.82   37.90
   3  -1   1  864.51   38.20
  -3   1  -1  816.12   38.20
   3   1   1  786.92   37.70
   3   1   1  781.22   37.80
   4  -1   1  281.57   14.00
  -4  -1  -1  266.87   14.30
   4   1   1  261.97   13.50
   4   1   1  257.77   13.60
  -4   1  -1  283.17   14.10
   5  -1   1  138.69    7.90
  -5  -1  -1  131.59    8.20
   5   1   1  122.99    7.40
  -5   1  -1  121.39    7.90
   5   1   1  126.19    7.20
  -6  -1  -1   36.70    5.20
   6  -1   1   37.20    4.20
   6   1   1   37.70    3.90
  -6   1  -1   39.10    4.80
  -7  -1  -1    6.30    3.70
   7  -1   1    4.30    2.70
  -7   1  -1   10.10    3.60
   7   1   1    1.80    2.70
   8  -1   1    8.30    3.50
  -8  -1  -1    5.60    7.70
   8   1   1   11.80    3.40
  -8   1  -1   17.20    5.10
   9  -1   1   27.50    5.00
  -9  -1  -1   27.20    5.70
  -9   1  -1   19.00    5.00
   9   1   1   20.40    4.40
  10  -1   1   18.00    5.00
 -10  -1  -1   15.20    5.40
  10   1   1   17.70    4.80
 -10   1  -1   14.00    5.10
  10  -2  -1    1.80    3.70
 -10  -2   1    6.30    4.90
 -10   2   1    6.60    4.50
  10   2  -1    1.50    3.70
  -9  -2   1   61.59    7.90
   9  -2  -1   84.69    7.50
   9   2  -1   84.29    6.90
  -9   2   1   91.69    8.20
  -8  -2   1   46.80    6.20
   8  -2  -1   51.39    7.20
   8   2  -1   42.10    5.00
   8   2  -1   41.60    5.00
  -8   2   1   42.60    6.40
  -7  -2   1  115.49    8.70
   7  -2  -1  138.69    8.60
   7   2  -1  109.09    7.50
   7   2  -1  127.09    8.00
  -7   2   1  128.09    8.60
   6  -2  -1  124.59    8.00
  -6  -2   1  131.89    8.40
  -6   2   1  136.29    8.30
   6   2  -1  111.09    7.40
   6   2  -1  134.59    7.80
   5  -2  -1   43.80    4.10
  -5  -2   1   41.70    4.30
  -5   2   1   35.90    4.20
   5   2  -1   40.70    3.50
   5   2  -1   31.40    4.00
   4  -2  -1  813.22   40.70
  -4  -2   1  802.12   38.90
  -4  -2   1  755.02   38.30
  -4   2   1  837.22   39.00
   4   2  -1  817.82   38.80
   4   2  -1  801.92   38.40
  -3  -2   1    4.90    1.40
   3  -2  -1    5.50    2.10
  -3  -2   1    6.80    2.20
  -3   2   1    8.40    2.30
   3   2  -1    5.70    1.50
  -2  -2   1 1924.81   86.19
  -2  -2   1 1863.71   86.19
   2  -2  -1 1914.11   86.29
   2  -2  -1 1758.72   86.09
  -2  -2   1 1724.63   85.69
   2   2  -1 1773.32   85.69
   1  -2  -1   25.80    2.30
  -1  -2   1   28.20    2.80
   1  -2  -1   28.00    2.50
  -1  -2   1   25.60    2.80
   1  -2  -1   30.80    2.80
  -1   2   1   24.10    2.40
   1   2  -1   23.80    2.00
   1   2  -1   32.50    2.30
   1   2  -1   24.20    2.70
  -1   2   1   17.30    2.30
   0  -2   1  781.82   37.60
   0  -2   1  793.92   37.40
   0  -2  -1  817.62   37.70
   0  -2  -1  741.03   37.50
   0  -2   1  816.32   37.60
   0   2   1  822.42   38.40
   0   2  -1  838.82   37.60
   0   2  -1  754.82   37.40
   0   2   1  767.42   37.60
   0   2  -1  764.42   37.60
  -1  -2  -1  309.97   15.00
   1  -2   1  307.87   14.80
   1  -2   1  310.47   15.00
   1  -2   1  288.47   14.60
  -1   2  -1  305.07   14.80
   1   2   1  284.87   14.90
  -2  -2  -1   14.80    2.40
   2  -2   1   14.60    2.30
  -2   2  -1   15.40    2.70
   2   2   1   13.20    2.30
  -3  -2  -1  130.39    7.60
   3  -2   1  130.19    7.50
   3   2   1  129.39    7.40
  -3   2  -1  120.89    7.40
  -4  -2  -1  308.77   15.50
   4  -2   1  310.47   15.30
  -4  -2  -1  280.97   14.50
   4   2   1  277.37   14.50
  -4   2  -1  303.87   15.50
   4   2   1  292.67   15.20
  -5  -2  -1  419.56   21.70
   5  -2   1  449.95   21.60
  -5   2  -1  423.36   21.70
   5   2   1  406.06   20.80
   5   2   1  419.66   21.20
   6  -2   1  130.09    8.10
  -6  -2  -1  128.69    8.50
   6   2   1  117.79    7.30
   6   2   1  123.49    7.60
  -6   2  -1  119.59    8.20
  -7  -2  -1   87.59    7.60
   7  -2   1   81.69    6.70
  -7   2  -1   81.19    7.00
   7   2   1   82.99    6.10
   7   2   1   90.09    6.30
  -8  -2  -1    9.30    4.40
   8  -2   1   17.10    4.20
   8   2   1   13.90    3.30
  -8   2  -1   11.50    4.30
   8   2   1   13.60    3.40
   9  -2   1   24.30    4.80
  -9  -2  -1   14.50    5.30
   9   2   1   18.10    4.30
  -9   2  -1   29.00    5.60
  10  -2   1    6.20    4.40
 -10  -2  -1   -3.30    4.30
 -10   2  -1   -1.50    4.40
  10  -3  -1   15.90    4.90
 -10  -3   1    9.20    4.90
 -10   3   1    8.90    4.90
   9  -3  -1   33.70    5.80
  -9  -3   1   27.00    5.70
  -9   3   1   41.60    6.40
   9   3  -1   32.00    5.50
   8  -3  -1  215.78   13.00
  -8  -3   1  201.88   13.10
   8   3  -1  221.68   12.70
  -8   3   1  206.18   13.10
   7  -3  -1   12.90    3.40
  -7  -3   1    0.10    3.30
   7   3  -1    5.50    2.50
  -7   3   1    1.30    3.10
   7   3  -1    2.50    3.10
  -6  -3   1   29.40    4.60
   6  -3  -1   30.60    4.30
  -6   3   1   25.20    4.40
   6   3  -1   23.70    3.20
   6   3  -1   30.90    4.30
   5  -3  -1   75.59    5.70
  -5  -3   1   80.59    6.10
   5   3  -1   71.39    4.80
   5   3  -1   79.39    5.90
  -5   3   1   72.79    5.80
  -4  -3   1  556.34   28.40
   4  -3  -1  583.94   28.40
  -4   3   1  563.04   28.60
   4   3  -1  592.04   28.50
  -3  -3   1  109.29    7.00
   3  -3  -1  101.99    6.30
   3  -3  -1   98.59    6.50
   3   3  -1  103.89    6.80
   2  -3  -1  178.18   10.40
  -2  -3   1  226.58   10.80
   2   3  -1  201.88   12.50
   1  -3  -1  320.27   15.50
  -1  -3   1  317.27   15.90
   1  -3  -1  338.17   16.10
   1   3  -1  315.17   15.30
  -1   3   1  314.87   15.70
  -1   3   1  290.17   15.50
   0  -3   1  119.89    6.50
   0  -3  -1  110.59    6.50
   0  -3   1  111.89    6.00
   0   3   1  101.29    6.40
   0   3  -1   97.19    6.00
  -1  -3  -1  411.66   20.90
   1  -3   1  411.56   20.90
   1  -3   1  420.36   20.60
   1   3   1  441.46   21.00
   2  -3   1   31.00    3.30
  -2  -3  -1   26.50    3.50
   2   3   1   31.20    3.60
   3  -3   1  229.98   11.80
  -3  -3  -1  212.48   12.00
  -3   3  -1  224.08   12.10
   3   3   1  212.88   11.90
   4  -3   1   52.29    4.50
  -4  -3  -1   40.50    4.70
  -4   3  -1   52.79    4.70
   4   3   1   41.60    4.40
  -5  -3  -1   13.10    3.70
   5  -3   1   17.30    3.40
   5   3   1   14.00    3.00
  -5   3  -1   14.90    3.50
   6  -3   1   35.00    4.80
  -6  -3  -1   38.60    5.30
   6   3   1   31.50    4.50
  -6   3  -1   37.50    5.00
   6   3   1   30.50    3.20
   7  -3   1    1.60    3.90
  -7   3  -1    6.20    5.60
   7   3   1    8.20    3.40
  -8  -3  -1   11.60    5.90
   8  -3   1    5.60    3.90
  -8   3  -1   -0.70    3.70
   8   3   1    2.00    3.30
   9  -3   1   37.40    6.10
  -9  -3  -1   28.40    6.10
  -9   3  -1   29.60    6.10
  -9  -4   1    4.50    4.80
   9  -4  -1   -0.30    4.00
   9   4  -1    0.60    3.90
  -9   4   1    0.70    4.30
   8  -4  -1    3.30    3.60
  -8  -4   1   -0.70    3.90
   8   4  -1    0.70    3.60
  -8   4   1    3.50    4.10
   7  -4  -1  104.29    7.90
  -7  -4   1  101.79    8.40
  -7   4   1   99.69    8.30
   7   4  -1  103.89    8.40
  -6  -4   1   49.40    5.90
   6  -4  -1   49.60    5.50
   6   4  -1   58.39    6.10
  -6   4   1   53.69    5.90
  -5  -4   1  181.98   11.00
   5  -4  -1  170.98   10.70
   5   4  -1  199.28   11.30
  -5   4   1  185.88   11.30
  -4  -4   1  199.78   11.60
   4  -4  -1  210.38   11.40
  -4   4   1  195.78   11.80
   4   4  -1  216.28   12.00
  -3  -4   1   32.70    3.70
   3  -4  -1   20.40    3.60
   3  -4  -1   16.40    3.10
   3   4  -1   28.30    4.20
   2  -4  -1  271.77   13.90
   2  -4  -1  245.68   14.30
  -2  -4   1  290.17   14.40
   2   4  -1  285.47   14.60
  -2   4   1  262.47   13.80
  -1  -4   1  200.08   10.80
   1  -4  -1  190.88   10.10
   1  -4  -1  201.38   10.90
   1   4  -1  203.88   10.90
  -1   4   1  216.18   10.70
   1   4  -1  173.78   10.00
   0  -4  -1  180.48    9.80
   0  -4   1  168.28    9.10
   0  -4   1  177.68    9.80
   0   4  -1  166.28    9.60
   0   4   1  185.58    9.80
   0   4   1  165.58    8.90
   1  -4   1   60.19    4.50
  -1  -4  -1   68.69    5.20
   1  -4   1   67.49    5.00
   1   4   1   72.79    5.20
  -1   4  -1   52.69    4.70
   2  -4   1  116.29    7.20
  -2  -4  -1  122.79    7.70
   2  -4   1  122.29    7.60
   2   4   1  121.19    7.80
  -3  -4  -1  147.49    9.30
   3  -4   1  158.68    9.00
   3   4   1  160.68    9.50
   4  -4   1  164.58    9.70
  -4  -4  -1  152.68   10.10
   4   4   1  176.28   10.20
  -4   4  -1  161.18   10.10
   5  -4   1   83.49    6.60
  -5  -4  -1   78.39    7.00
  -5   4  -1   88.69    7.00
   5   4   1   75.19    6.70
   6  -4   1    6.90    4.00
   6   4   1   10.60    3.60
  -7  -4  -1    5.90    4.50
   7  -4   1    7.90    4.00
   7   4   1    1.60    3.50
  -7   4  -1    2.40    3.70
  -8  -4  -1    7.50    5.10
   8  -4   1    5.30    4.00
  -8   4  -1    5.50    4.40
   8   4   1    8.40    4.20
   8  -5  -1    4.70    4.00
  -8  -5   1    4.70    4.70
   8   5  -1    0.40    4.00
  -8   5   1    4.80    4.20
   7  -5  -1   22.90    5.00
  -7  -5   1   17.60    4.90
  -7   5   1   23.70    5.40
   7   5  -1   16.90    4.90
   6  -5  -1   19.70    4.20
  -6  -5   1   17.60    4.60
   6   5  -1   23.60    5.00
  -6   5   1   21.90    4.70
   5  -5  -1  149.29    9.60
  -5  -5   1  148.79   10.00
   5   5  -1  159.88   10.70
  -5   5   1  141.89   10.20
  -4  -5   1    9.60    3.50
   4  -5  -1   12.70    3.20
   4   5  -1   12.60    3.60
   3  -5  -1   95.09    7.40
  -3  -5   1   97.39    7.30
   3  -5  -1  104.09    6.80
   3   5  -1   97.49    7.40
   2  -5  -1   91.79    6.00
  -2  -5   1   88.39    6.60
   2  -5  -1   86.59    6.70
   2   5  -1   91.89    7.00
  -2   5   1   93.69    6.20
  -1  -5   1   62.99    5.70
   1  -5  -1   70.79    5.80
   1  -5  -1   65.09    4.60
  -1   5   1   65.49    5.30
   1   5  -1   65.69    5.60
   0  -5   1   14.20    3.50
   0  -5   1   15.10    2.40
   0  -5  -1    5.00    2.90
   0   5  -1    9.80    2.80
   0   5   1   12.50    2.90
   1  -5   1  116.09    6.90
  -1  -5  -1  106.19    7.50
   1  -5   1  111.79    7.60
  -1   5  -1  104.29    7.20
   1   5   1  112.49    7.60
  -2  -5  -1  164.18   10.50
   2  -5   1  177.88   10.50
   2  -5   1  183.78    9.90
  -2   5  -1  160.48    9.80
   2   5   1  178.88   10.60
   3  -5   1   61.69    5.80
   3  -5   1   61.39    5.50
  -3  -5  -1   67.19    6.10
   3   5   1   56.89    5.90
  -4  -5  -1   25.10    4.40
   4  -5   1   33.20    4.50
  -4   5  -1   25.60    4.70
   4   5   1   19.00    4.30
  -5  -5  -1   45.40    6.30
   5  -5   1   49.60    5.50
  -5   5  -1   51.19    6.30
   5   5   1   61.69    6.40
   6  -5   1   15.60    4.10
  -6  -5  -1   16.80    4.80
  -6   5  -1   11.70    4.50
   6   5   1   14.60    4.40
  -7  -5  -1   23.40    5.40
   7  -5   1   35.10    5.50
  -7   5  -1   28.40    5.90
   7   5   1   23.50    5.40
  -6  -6   1    8.20    4.40
   6  -6  -1   14.20    4.40
  -6   6   1    5.30    4.20
   6   6  -1    6.30    4.50
   5  -6  -1    2.90    4.00
  -5  -6   1    1.70    3.80
  -5   6   1    3.90    4.00
   5   6  -1   -0.40    3.80
   4  -6  -1   23.10    4.20
  -4  -6   1   26.90    5.00
   4   6  -1   26.60    5.20
  -3  -6   1    3.40    3.40
   3  -6  -1    9.90    4.30
   3  -6  -1    7.60    3.20
   3   6  -1   14.10    4.30
   2  -6  -1   31.70    5.00
  -2  -6   1   29.90    4.90
   2   6  -1   37.60    8.00
  -2   6   1   33.90    4.60
  -1  -6   1   27.10    4.60
   1   6  -1   32.60    5.50
  -1   6   1   18.90    4.10
   0  -6   1  166.78   11.00
   0   6  -1  164.08   11.20
   0   6   1  211.18   11.60
  -1  -6  -1   91.19    9.50
   1  -6   1  110.49    7.90
   1   6   1  105.89    8.10
  -1   6  -1  102.79    7.70
   2  -6   1   33.80    4.70
  -2  -6  -1   38.80    5.40
   2  -6   1   36.80    6.30
  -2   6  -1   31.60    4.70
   2   6   1   45.60    5.70
   3  -6   1   15.70    4.10
   3  -6   1   19.70    3.90
  -3  -6  -1   26.60    5.00
   3   6   1   21.40    4.50
  -4  -6  -1   27.00    5.30
   4  -6   1   34.30    5.00
   4   6   1   28.00    5.30
  -4   6  -1   29.40    5.80
   5  -6   1   45.20    6.20
  -5  -6  -1   39.70    6.50
   5   6   1   42.30    6.60
  -5   6  -1   47.90    6.80
   6  -6   1   18.70    4.80
  -6  -6  -1   24.90    5.60
   6   6   1   13.40    5.10
  -6   6  -1    8.10    4.80
  -4  -7   1   44.30    6.60
   4   7  -1   41.20    7.00
   3  -7  -1    6.70    4.30
  -3  -7   1    3.50    4.00
   3   7  -1    2.80    4.10
  -2  -7   1   98.89    8.50
   2  -7  -1  112.29    8.70
   2   7  -1   97.59    8.90
  -2   7   1   84.79    9.70
   1  -7  -1   68.89    7.40
  -1  -7   1   71.59    7.40
  -1   7   1   86.19    7.30
   1   7  -1   72.69    7.60
   0  -7   1   18.80    4.90
   0  -7  -1   19.90    4.90
   0   7   1   35.50    5.80
   0   7  -1   33.70    5.10
   1  -7   1   83.79    8.00
  -1  -7  -1   98.39    8.50
   1   7   1  112.19    8.80
  -1   7  -1   99.19    8.10
   2  -7   1   35.30    6.10
  -2  -7  -1   50.79    6.50
   2   7   1   65.79    7.30
  -2   7  -1   33.90    5.60
   3  -7   1   36.70    6.10
  -3  -7  -1   47.00    6.60
   3   7   1   41.50    6.90
  -4  -7  -1    2.30    4.50
  -4   7  -1    7.70    5.00
   4   7   1    4.10    4.30
 -11   0   2   10.10    5.70
  11   0  -2    8.60    4.70
 -10   0   2   -3.70    4.40
  10   0  -2   -3.10    3.40
  -9   0   2   24.40    5.30
   9   0  -2   18.90    4.30
  -8   0   2   77.69    6.80
   8   0  -2   68.29    6.00
   7   0  -2  164.08    9.80
  -7   0   2  169.48   10.20
   6   0  -2  106.69    6.80
  -6   0   2  102.89    6.90
  -5   0   2   47.70    4.20
   5   0  -2   44.60    4.00
   4   0  -2  116.19    6.80
  -4   0   2  121.29    6.90
   3   0  -2   35.80    3.20
   3   0  -2   34.50    2.90
  -3   0   2   39.80    3.20
  -3   0   2   42.20    3.10
   2   0  -2 6705.33  329.67
  -2   0   2 7470.35  329.97
   2   0  -2 6751.32  329.77
   2   0  -2 7599.54  329.97
  -2   0   2 6652.23  329.77
  -2   0   2 7100.99  329.77
  -1   0   2    2.10    1.00
   1   0  -2   -0.10    0.90
   1   0  -2    1.50    1.10
  -1   0   2    1.00    0.90
   0   0   2    6.10    1.10
   0   0  -2    7.10    1.20
   0   0  -2    7.80    1.20
   0   0  -2    3.90    1.00
  -1   0  -2 1260.87   62.79
  -1   0  -2 1417.66   62.99
   1   0   2 1323.07   62.79
   1   0   2 1316.67   62.89
   1   0   2 1411.66   62.89
  -1   0  -2 1287.57   62.89
   2   0   2   39.40    3.20
   2   0   2   43.50    3.10
  -2   0  -2   36.70    3.40
  -2   0  -2   41.80    3.00
  -3   0  -2  380.56   18.90
   3   0   2  378.96   18.60
   4   0   2    3.10    1.90
  -5   0  -2  374.66   19.00
   5   0   2  357.46   18.50
  -6   0  -2   10.80    3.40
   6   0   2   12.20    2.90
  -7   0  -2  145.49    9.90
   7   0   2  155.38    9.60
   8   0   2    3.40    3.30
  -8   0  -2   -2.50    3.90
  -9   0  -2   12.50    5.10
   9   0   2   10.10    4.10
 -10   0  -2   -0.50    5.30
  10   0   2    4.60    4.30
 -11  -1   2    9.90    5.10
  11  -1  -2    9.50    4.80
 -11   1   2   18.00    5.90
  11   1  -2   21.10    5.30
 -10  -1   2  204.48   14.30
  10  -1  -2  261.87   14.50
  10   1  -2  210.78   13.70
 -10   1   2  229.68   14.40
  -9  -1   2    6.90    4.90
   9  -1  -2    4.10    3.70
   9   1  -2   12.70    3.70
  -9   1   2    7.70    3.90
  -8  -1   2   84.19    7.50
   8  -1  -2   86.49    6.90
   8   1  -2   79.49    6.50
  -8   1   2   81.59    7.00
  -7  -1   2   43.10    5.50
   7  -1  -2   45.10    4.70
  -7   1   2   50.39    5.00
   7   1  -2   40.80    4.30
  -6  -1   2  313.17   17.20
   6  -1  -2  336.67   17.10
  -6   1   2  341.67   17.20
   6   1  -2  318.47   16.90
  -5  -1   2   88.99    5.70
   5  -1  -2  102.09    6.20
  -5  -1   2   98.99    6.50
   5   1  -2   86.99    5.90
  -5   1   2   96.79    6.20
  -4  -1   2 1259.37   60.69
   4  -1  -2 1324.77   60.99
  -4  -1   2 1289.17   60.89
   4   1  -2 1190.38   60.69
  -4   1   2 1338.77   60.89
  -3  -1   2 2280.27  107.59
  -3  -1   2 2360.86  107.69
  -3  -1   2 2173.38  107.59
   3  -1  -2 2546.75  107.89
   3   1  -2 2162.58  107.59
   3   1  -2 2233.08  107.59
   3   1  -2 2159.18  107.59
  -3   1   2 2391.06  107.79
   2  -1  -2  719.03   34.10
  -2  -1   2  725.13   34.00
  -2  -1   2  745.53   33.90
  -2  -1   2  701.43   33.90
   2   1  -2  628.54   33.90
   2   1  -2  739.33   34.00
  -2   1   2  781.72   34.10
  -2   1   2  692.53   34.10
   2   1  -2  702.73   34.00
  -1  -1   2  364.56   17.80
   1  -1  -2  353.86   17.80
  -1  -1   2  371.66   17.90
   1  -1  -2  410.16   17.90
   1  -1  -2  368.76   17.80
  -1   1   2  344.27   17.70
   1   1  -2  365.66   17.80
   1   1  -2  369.66   17.60
  -1   1   2  408.26   17.90
  -1   1   2  367.46   17.80
   1   1  -2  349.96   17.90
   0  -1  -2 1197.28   50.59
   0  -1   2 1067.89   50.39
   0  -1   2 1132.79   50.59
   0  -1   2 1106.49   50.49
   0  -1  -2 1022.70   50.29
   0  -1  -2 1053.59   50.59
   0   1  -2 1110.09   50.69
   0   1  -2 1089.19   50.49
   0   1   2 1059.09   50.59
   0   1   2 1026.10   50.29
   0   1  -2  978.60   50.39
   0   1   2 1018.10   51.19
  -1  -1  -2 3819.72  169.38
   1  -1   2 3896.01  169.38
  -1  -1  -2 3499.55  169.28
   1  -1   2 3435.16  169.18
  -1   1  -2 3584.44  169.28
   1   1   2 3529.65  169.28
   1   1   2 3592.94  168.98
  -1   1  -2 3628.24  169.28
   1   1   2 3502.35  169.28
  -2  -1  -2 2540.15  123.49
  -2  -1  -2 2628.24  123.29
   2  -1   2 2803.22  123.69
   2  -1   2 2543.35  123.69
  -2  -1  -2 2717.83  123.79
  -2   1  -2 2462.05  123.59
   2   1   2 2615.44  123.29
   2   1   2 2718.23  123.59
  -3  -1  -2  312.27   15.90
  -3  -1  -2  305.07   15.40
   3  -1   2  331.97   15.80
   3   1   2  308.37   15.50
   3   1   2  302.37   15.30
  -3   1  -2  321.57   15.90
   4  -1   2  423.76   20.40
  -4  -1  -2  411.16   20.50
  -4   1  -2  402.36   20.50
   4   1   2  386.76   19.90
   4   1   2  402.66   19.90
   5  -1   2  399.46   20.10
  -5  -1  -2  413.86   20.50
   5   1   2  385.06   19.70
  -5   1  -2  381.96   20.30
   6  -1   2  153.08    9.10
  -6  -1  -2  151.38    9.60
   6   1   2  139.39    8.50
  -6   1  -2  141.09    9.30
  -7  -1  -2   26.90    5.00
   7  -1   2   26.10    4.50
   7   1   2   26.30    4.10
  -7   1  -2   31.60    5.00
  -8  -1  -2   11.50    4.40
   8   1   2   11.10    3.70
  -8   1  -2    8.40    4.10
  -9  -1  -2   20.60    5.20
   9  -1   2   35.40    5.90
  -9   1  -2   24.60    5.50
   9   1   2   32.00    5.10
  10  -1   2    9.20    4.80
 -10  -1  -2   -2.40    4.10
  10   1   2    1.00    4.10
 -10   1  -2    6.60    5.00
  10  -2  -2   82.29    7.70
 -10  -2   2   71.79    8.20
  10   2  -2   60.59    7.00
 -10   2   2   68.79    7.70
  -9  -2   2   22.30    5.30
   9  -2  -2   26.20    4.90
   9   2  -2   28.90    4.60
  -9   2   2   25.20    5.20
   8  -2  -2  156.88   10.40
  -8  -2   2  165.18   10.90
   8   2  -2  172.78   10.10
   8   2  -2  153.18    9.90
  -8   2   2  171.88   10.80
   7  -2  -2   14.10    3.60
  -7  -2   2   15.70    3.80
   7   2  -2   11.50    2.90
   7   2  -2   12.20    3.20
  -7   2   2   12.80    3.70
  -6  -2   2   95.79    7.00
   6  -2  -2  105.79    6.80
  -6   2   2   99.59    6.70
   6   2  -2   96.99    6.70
   6   2  -2   88.69    6.50
   5  -2  -2   55.49    4.50
  -5  -2   2   48.60    4.50
  -5   2   2   49.30    4.50
   5   2  -2   47.60    4.00
  -4  -2   2  470.75   21.90
   4  -2  -2  407.66   22.20
  -4  -2   2  458.65   21.90
   4   2  -2  429.36   21.60
  -3  -2   2   21.40    2.50
  -3  -2   2   27.90    3.10
   3  -2  -2   22.40    2.80
  -3  -2   2   29.20    3.10
   3   2  -2   29.40    2.50
   2  -2  -2  605.44   29.00
  -2  -2   2  588.54   28.70
  -2  -2   2  620.44   29.00
  -2  -2   2  641.04   29.20
   2  -2  -2  651.53   29.20
   2   2  -2  542.85   28.90
  -2   2   2  606.74   29.10
   2   2  -2  578.14   28.70
   1  -2  -2   37.80    3.10
  -1  -2   2   33.60    3.00
  -1  -2   2   36.90    2.90
   1  -2  -2   28.10    2.70
   1  -2  -2   25.80    2.50
  -1   2   2   29.10    2.70
  -1   2   2   34.00    2.80
   1   2  -2   35.00    2.80
   1   2  -2   29.90    2.70
   1   2  -2   31.90    2.50
   0  -2   2  194.28    9.40
   0  -2   2  195.28    9.50
   0  -2   2  185.48    9.50
   0  -2  -2  191.08    9.60
   0   2  -2  178.58    9.50
   0   2   2  183.28    9.50
   0   2  -2  172.38    9.30
   0   2  -2  173.18    9.30
   1  -2   2 1206.68   57.19
  -1  -2  -2 1190.78   57.29
   1  -2   2 1236.58   56.99
   1  -2   2 1242.08   57.19
  -1   2  -2 1178.58   56.89
   1   2   2 1180.98   57.19
  -2  -2  -2  347.47   18.10
   2  -2   2  371.26   18.00
   2   2   2  361.76   18.10
  -2   2  -2  370.66   18.10
  -3  -2  -2  597.44   31.40
   3   2   2  591.64   29.20
  -3   2  -2  610.74   29.40
   4  -2   2 1091.29   51.29
  -4  -2  -2 1034.80   50.59
  -4  -2  -2 1109.29   51.59
  -4   2  -2 1099.29   51.39
   4   2   2 1005.90   50.49
   4   2   2 1063.99   51.09
   5  -2   2  295.67   14.90
  -5  -2  -2  266.87   15.10
   5   2   2  269.77   14.50
  -5   2  -2  288.97   15.10
   5   2   2  268.97   14.00
   6  -2   2    4.30    2.60
  -6  -2  -2    3.60    3.20
   6   2   2    2.40    2.30
   6   2   2    0.10    2.20
  -6   2  -2    4.80    3.10
   7  -2   2   29.50    4.80
  -7  -2  -2   20.20    4.70
   7   2   2   25.60    3.90
   7   2   2   28.30    4.10
  -7   2  -2   30.90    5.10
   8  -2   2   12.10    4.00
  -8  -2  -2   12.90    5.00
   8   2   2    6.20    3.50
   8   2   2    9.60    3.20
  -8   2  -2   10.00    4.30
  -9  -2  -2    8.00    5.50
   9  -2   2   -4.20    3.50
  -9   2  -2    0.70    4.10
 -10  -3   2    4.90    4.70
  10  -3  -2   -1.70    3.80
 -10   3   2    2.10    4.50
   9  -3  -2   13.60    4.40
  -9  -3   2   15.70    4.70
   9   3  -2   21.60    4.60
  -9   3   2   23.60    5.50
   8  -3  -2   -6.20    2.90
  -8  -3   2    2.90    3.80
   8   3  -2    1.00    3.30
   8   3  -2    0.90    2.80
  -8   3   2   -3.10    3.30
   7  -3  -2   42.60    5.40
  -7  -3   2   43.40    5.40
  -7   3   2   42.10    5.20
   7   3  -2   37.60    5.30
   7   3  -2   39.20    4.30
   6  -3  -2   15.30    3.30
  -6  -3   2   11.80    3.50
  -6   3   2   15.70    3.70
   6   3  -2   15.10    2.70
   6   3  -2   14.90    3.40
  -5  -3   2   84.69    6.20
   5  -3  -2   75.79    5.90
   5   3  -2   80.19    5.30
   5   3  -2   86.29    6.30
  -5   3   2   75.89    6.00
  -4  -3   2  587.14   28.90
   4  -3  -2  584.14   28.90
  -4   3   2  587.24   29.10
   4   3  -2  585.74   28.30
  -3  -3   2  167.98    8.90
  -3  -3   2  155.28    8.60
   3  -3  -2  147.79    8.60
   3  -3  -2  149.39    8.80
   3   3  -2  149.69    8.00
   2  -3  -2 1758.62   83.99
  -2  -3   2 1840.32   84.19
  -2   3   2 1755.92   83.89
   2   3  -2 1755.32   83.69
  -1  -3   2  400.96   19.80
   1  -3  -2  400.16   19.50
  -1  -3   2  416.66   20.00
   1  -3  -2  417.26   20.10
  -1   3   2  401.86   19.80
  -1   3   2  378.06   19.60
   0  -3   2  590.24   28.30
   0  -3   2  567.94   28.10
   0  -3   2  578.54   28.30
   0  -3  -2  586.84   28.40
   0   3   2  591.24   28.40
   1  -3   2  338.37   17.20
   1  -3   2  359.86   17.40
   1  -3   2  345.77   17.50
  -2  -3  -2 1018.20   50.79
   2   3   2 1096.19   50.79
   3  -3   2   90.09    5.80
  -3  -3  -2   88.99    6.20
  -3   3  -2   84.09    6.00
   3   3   2   82.09    5.90
   4  -3   2  199.08   11.10
  -4  -3  -2  187.78   11.40
  -4   3  -2  205.78   11.40
   4   3   2  204.48   11.30
  -5  -3  -2   14.10    4.00
   5  -3   2   14.60    3.30
  -5   3  -2   18.90    3.60
   5   3   2   19.20    3.40
  -6  -3  -2    8.20    3.70
   6  -3   2    8.60    3.30
   6   3   2    8.00    3.10
  -6   3  -2   10.20    3.80
  -7  -3  -2    6.60    4.30
   7  -3   2   11.80    3.80
  -7   3  -2   12.20    4.30
   7   3   2    7.40    3.40
   8  -3   2   54.59    6.60
  -8  -3  -2   49.50    7.00
  -8   3  -2   62.29    7.10
   8   3   2   39.70    6.10
   9  -3   2    4.00    4.20
  -9  -3  -2    6.20    5.00
  -9   3  -2    8.00    4.80
   9  -4  -2   18.40    4.70
  -9  -4   2   23.20    5.80
   9   4  -2   25.90    5.20
  -9   4   2   21.00    5.70
  -8  -4   2    8.90    4.30
   8  -4  -2    9.40    4.00
   8   4  -2    9.50    4.30
  -8   4   2    7.00    4.10
  -7  -4   2   73.99    6.90
   7  -4  -2   64.39    6.60
  -7   4   2   62.69    6.90
   7   4  -2   83.49    7.10
  -6  -4   2   11.10    3.80
   6  -4  -2    9.80    3.50
  -6   4   2    7.00    3.60
   6   4  -2   15.50    3.90
  -5  -4   2   67.69    6.00
   5  -4  -2   71.79    5.80
   5   4  -2   83.09    6.70
  -5   4   2   88.19    6.60
  -4  -4   2  101.79    7.00
   4  -4  -2  103.69    6.90
   4   4  -2  106.39    7.60
  -3  -4   2  273.17   13.80
   3  -4  -2  244.88   13.80
   3  -4  -2  247.48   13.50
   3   4  -2  255.47   12.90
   3   4  -2  263.47   14.10
  -2  -4   2  335.57   16.50
   2  -4  -2  327.17   16.70
   2  -4  -2  331.47   16.10
  -2   4   2  302.97   16.10
   2   4  -2  297.97   15.70
   1  -4  -2  105.09    6.20
  -1  -4   2  111.69    7.00
   1  -4  -2  118.69    7.20
  -1   4   2  111.39    6.80
   0  -4   2   68.59    5.20
   0  -4  -2   70.09    5.40
   0  -4   2   74.39    4.90
   0   4   2   80.99    5.50
   1  -4   2   89.29    5.80
  -1  -4  -2   78.09    5.90
   1   4   2   77.09    5.80
   2  -4   2  114.49    7.10
  -2  -4  -2  101.99    7.10
   2  -4   2  100.89    6.80
   2   4   2  121.49    7.40
   3  -4   2   67.89    5.20
  -3  -4  -2   52.39    5.30
   3   4   2   50.09    5.20
  -3   4  -2   60.09    5.20
  -4  -4  -2  155.28   10.30
   4  -4   2  175.18   10.00
   4   4   2  159.98   10.20
  -4   4  -2  174.58   10.40
  -5  -4  -2   58.69    6.20
   5  -4   2   50.99    5.30
   5   4   2   53.49    5.90
  -5   4  -2   47.50    5.60
   6  -4   2   13.10    3.90
  -6  -4  -2   14.10    4.30
  -6   4  -2    9.80    3.90
   6   4   2   15.90    4.00
   7  -4   2   32.10    5.50
  -7  -4  -2   26.40    5.90
  -7   4  -2   39.40    6.30
   7   4   2   19.10    4.60
  -8  -4  -2    7.50    5.20
   8  -4   2   11.30    4.30
  -8   4  -2   16.60    5.50
   8   4   2   13.30    4.30
  -8  -5   2   36.80    6.50
   8  -5  -2   37.50    6.00
  -8   5   2   38.80    6.70
   8   5  -2   47.90    7.00
   7  -5  -2    1.30    3.40
  -7  -5   2   -2.00    3.60
   7   5  -2    1.10    4.00
  -7   5   2   -2.10    3.80
  -6  -5   2   21.30    5.80
  -6   5   2   30.10    5.50
   6   5  -2   39.30    5.90
   5  -5  -2   74.29    6.40
  -5  -5   2   60.19    6.30
  -5   5   2   73.09    7.20
   5   5  -2   88.39    8.30
   4  -5  -2   89.89    6.90
  -4  -5   2   95.29    7.10
   4  -5  -2   90.39    7.20
   4   5  -2   95.09    7.60
   3  -5  -2  128.09    8.10
   3  -5  -2  113.69    7.30
  -3  -5   2  100.59    7.60
   3   5  -2  113.09    8.20
  -2  -5   2   11.10    3.10
   2  -5  -2   15.90    3.50
   2   5  -2    8.80    2.30
  -2   5   2   21.00    3.50
   2   5  -2   13.50    3.60
   1  -5  -2    8.40    2.10
  -1  -5   2    7.90    3.10
   1  -5  -2   11.60    3.40
  -1   5   2   13.90    2.90
   1   5  -2    8.60    3.10
   0  -5  -2   45.10    5.00
   0  -5   2   55.49    4.90
   0  -5   2   44.00    4.80
   0   5  -2   43.50    5.00
   0   5   2   52.09    5.00
  -1  -5  -2  120.19    8.30
   1  -5   2  123.79    8.20
   1  -5   2  125.59    7.70
   1   5   2  130.39    8.40
  -1   5  -2  134.99    8.10
   2  -5   2  186.48   10.80
   2  -5   2  186.98   11.20
  -2  -5  -2  189.18   11.40
   2   5   2  197.08   11.40
  -2   5  -2  186.68   10.60
  -3  -5  -2    6.70    3.40
   3  -5   2   10.00    3.10
  -3   5  -2    9.90    3.60
   3   5   2    8.20    3.40
   4  -5   2    2.60    3.00
  -4  -5  -2    1.30    5.40
   4   5   2   -1.70    3.90
  -4   5  -2    7.80    3.60
  -5  -5  -2   36.40    6.10
   5  -5   2   31.60    5.20
  -5   5  -2   53.59    6.20
   5   5   2   37.20    5.70
  -6  -5  -2   74.59    8.00
   6  -5   2   83.49    7.40
   6   5   2   86.39    7.90
  -6   5  -2   74.59    7.80
  -7  -5  -2   18.10    5.30
   7  -5   2   19.50    4.80
  -7   5  -2   12.10    4.70
   7   5   2   18.80    4.90
  -7  -6   2   -2.10    4.00
   7  -6  -2    5.70    3.90
  -7   6   2    0.20    4.50
   7   6  -2    2.60    4.60
  -6  -6   2   16.00    4.80
   6  -6  -2    8.60    3.90
   6   6  -2   11.00    4.80
  -6   6   2    7.80    4.70
  -5  -6   2   14.40    4.40
   5  -6  -2   13.90    3.90
  -5   6   2    8.30    4.40
   5   6  -2   11.40    4.40
   4  -6  -2   16.90    3.60
  -4  -6   2   16.20    4.20
   4  -6  -2   18.50    4.60
   4   6  -2   13.60    4.40
   3  -6  -2   15.20    4.20
  -3  -6   2   25.40    4.60
   3   6  -2   33.50    5.40
  -3   6   2   19.70    3.60
  -2  -6   2   31.40    4.90
   2  -6  -2   34.00    5.50
  -2   6   2   41.60    5.00
   1  -6  -2   86.69    7.40
  -1  -6   2   99.69    7.50
   1   6  -2   91.49    7.60
  -1   6   2   82.69    7.10
   0  -6  -2  147.29   10.00
   0  -6   2  155.68    9.90
   0   6   2  158.68   10.00
   0   6  -2  137.89    9.80
   1  -6   2   83.39    6.30
  -1  -6  -2   77.09    7.00
   1  -6   2   93.39    7.20
  -1   6  -2   77.89    6.80
   2  -6   2   11.20    3.40
  -2  -6  -2   19.30    4.40
   2  -6   2   11.10    5.20
  -2   6  -2    9.40    3.40
   2   6   2   11.60    4.10
  -3  -6  -2   82.59    8.90
   3  -6   2   81.99    7.00
   3   6   2   87.19    7.80
  -4  -6  -2   18.10    4.80
   4  -6   2   18.30    4.20
  -4   6  -2   15.80    4.60
   4   6   2   18.80    4.90
   5  -6   2    2.20    3.70
  -5  -6  -2    7.70    4.30
  -5   6  -2    1.50    4.20
   5   6   2    2.60    3.90
   6  -6   2    6.70    4.30
  -6  -6  -2    3.00    4.40
   6   6   2    0.10    4.20
  -6   6  -2    6.90    4.20
   4  -7  -2    7.50    4.40
  -4  -7   2   18.50    4.80
   4   7  -2   14.50    5.00
  -3  -7   2   14.60    4.50
   3  -7  -2    2.50    3.70
   3   7  -2   11.60    4.70
  -3   7   2   -0.10    4.90
  -2  -7   2   44.60    6.50
   2  -7  -2   50.59    6.30
   2   7  -2   56.09    7.20
  -2   7   2   56.89    6.40
  -1  -7   2    7.60    3.90
   1  -7  -2   12.40    4.30
   1   7  -2   12.90    4.50
  -1   7   2   17.20    4.40
   0  -7  -2    9.90    4.70
   0  -7   2    8.30    4.30
   0   7   2   11.50    4.10
   0   7  -2   13.30    4.10
  -1  -7  -2   23.10    5.30
   1  -7   2   14.20    4.20
  -1   7  -2   14.50    4.20
   1   7   2   29.70    5.30
   2  -7   2   23.00    5.00
  -2  -7  -2   19.30    4.80
   2   7   2   18.60    5.10
  -2   7  -2   20.10    4.30
  -3  -7  -2   40.10    6.40
   3   7   2   51.49    7.10
 -11   0   3    1.00    5.00
  11   0  -3   -2.70    3.90
  10   0  -3   45.20    6.30
 -10   0   3   39.40    6.70
  -9   0   3  149.09   10.20
   9   0  -3  138.79    9.70
   8   0  -3   24.80    4.30
  -8   0   3   27.90    4.70
   7   0  -3   27.10    3.90
  -7   0   3   21.70    3.80
   6   0  -3  389.76   20.30
  -6   0   3  409.16   20.30
   5   0  -3 1187.58   55.89
  -5   0   3 1131.69   55.39
  -4   0   3 1106.99   53.59
   4   0  -3 1148.59   53.79
   3   0  -3  835.22   40.90
   3   0  -3  928.61   41.30
  -3   0   3  858.51   41.00
  -3   0   3  890.91   41.10
   3   0  -3  813.92   41.00
  -2   0   3 2900.21  137.59
   2   0  -3 2785.02  137.59
  -2   0   3 2977.10  137.79
   2   0  -3 3071.79  137.79
   1   0  -3 1033.70   52.69
   1   0  -3 1133.99   52.79
  -1   0   3 1187.48   52.79
   0   0  -3  703.33   32.20
   0   0  -3  635.74   32.10
   0   0  -3  683.73   32.10
   0   0   3  686.33   32.20
  -1   0  -3 1700.53   83.79
  -1   0  -3 1817.82   83.89
   1   0   3 1834.42   83.89
   1   0   3 1819.02   83.89
   1   0   3 1809.52   83.89
  -1   0  -3 1715.13   83.89
   2   0   3    3.90    1.60
  -2   0  -3    3.90    1.90
   2   0   3    8.30    1.80
  -2   0  -3    3.70    1.50
  -2   0  -3    4.50    1.90
   3   0   3  185.18   10.10
  -3   0  -3  202.18   10.50
   4   0   3  130.69    7.60
  -4   0  -3  139.39    8.20
   5   0   3   22.20    3.30
  -5   0  -3   23.30    4.20
   6   0   3   50.69    4.70
  -6   0  -3   48.50    5.50
  -7   0  -3   96.89    7.90
   7   0   3   81.49    6.80
   8   0   3   53.59    6.10
  -8   0  -3   49.80    7.10
   9   0   3   19.50    4.60
  -9   0  -3   19.60    5.90
 -11  -1   3  143.59   12.10
  11  -1  -3  129.79   10.30
 -11   1   3  147.89   11.20
  11   1  -3  124.69   10.40
 -10  -1   3  184.98   13.10
  10  -1  -3  218.88   13.10
 -10   1   3  193.48   12.90
   9  -1  -3   24.50    4.60
  -9  -1   3   13.40    4.90
   9   1  -3   14.20    4.00
  -8  -1   3   26.80    4.90
   8  -1  -3   18.90    3.90
  -8   1   3   16.60    4.00
   8   1  -3   12.00    3.50
  -7  -1   3   31.60    4.80
   7  -1  -3   28.00    4.00
   7   1  -3   31.80    4.10
  -7   1   3   23.30    4.20
  -6  -1   3   12.90    2.40
  -6  -1   3    9.40    3.10
   6  -1  -3   17.30    3.10
   6   1  -3   14.80    2.90
  -6   1   3   14.60    3.00
  -5  -1   3   31.90    3.30
  -5  -1   3   39.50    4.10
   5  -1  -3   25.90    3.60
   5   1  -3   27.80    3.50
  -5   1   3   27.60    3.40
  -4  -1   3 1470.25   70.29
  -4  -1   3 1489.15   70.39
   4  -1  -3 1526.95   70.59
   4   1  -3 1423.96   70.39
  -4   1   3 1516.15   70.49
  -3  -1   3 2108.49  102.89
  -3  -1   3 2100.79  103.19
   3  -1  -3 2280.77  103.09
  -3  -1   3 2296.07  102.79
   3   1  -3 2125.49  102.79
   3   1  -3 2082.79  102.89
  -3   1   3 2360.96  102.99
  -3   1   3 2130.49  102.89
  -2  -1   3  394.46   19.30
   2  -1  -3  393.56   19.10
   2  -1  -3  379.76   19.30
  -2  -1   3  396.06   19.20
   2  -1  -3  389.76   19.20
  -2   1   3  396.86   19.10
   2   1  -3  409.86   19.30
   2   1  -3  400.46   19.30
  -2   1   3  386.76   19.30
  -2   1   3  420.26   19.20
   1  -1  -3  106.19    6.00
   1  -1  -3  104.99    6.10
  -1  -1   3  113.59    6.20
   1  -1  -3  117.59    6.00
  -1  -1   3  109.49    6.10
   1   1  -3  114.99    6.20
   1   1  -3  124.19    6.20
  -1   1   3  124.69    6.30
   0  -1  -3  364.16   18.60
   0  -1   3  396.46   18.50
   0  -1  -3  380.26   18.30
   0  -1  -3  412.76   18.60
   0  -1   3  404.46   18.60
   0   1   3  389.86   18.60
   0   1  -3  353.96   18.40
   0   1   3  385.36   18.50
   0   1  -3  369.46   18.50
   0   1   3  374.96   18.30
   1  -1   3 2420.86  111.39
  -1  -1  -3 2327.47  111.19
  -1  -1  -3 2440.06  111.49
   1  -1   3 2482.85  111.29
   1  -1   3 2497.75  111.49
  -1  -1  -3 2411.96  111.59
   1   1   3 2475.25  111.19
   1   1   3 2130.59  111.39
  -1   1  -3 2234.28  111.19
  -1   1  -3 2249.87  111.39
   1   1   3 2401.96  111.49
  -2  -1  -3 3024.80  134.69
   2  -1   3 2920.61  134.59
  -2  -1  -3 2732.43  134.29
  -2   1  -3 2870.21  134.59
   2   1   3 2749.12  134.19
   2   1   3 2869.51  134.49
   3  -1   3   48.90    3.90
  -3  -1  -3   50.09    4.40
  -3  -1  -3   42.60    3.70
   3   1   3   50.19    3.40
  -3   1  -3   43.80    4.00
   3   1   3   45.00    3.80
   4  -1   3  432.96   21.70
  -4  -1  -3  450.65   22.10
   4   1   3  436.46   21.40
   4   1   3  422.26   21.30
  -4   1  -3  433.36   22.00
   5  -1   3  173.18    9.70
  -5  -1  -3  161.68    9.90
  -5   1  -3  162.78    9.90
   5   1   3  161.28    9.10
  -6  -1  -3    4.80    3.10
   6  -1   3    8.40    3.10
  -6   1  -3    6.40    3.20
   6   1   3    7.40    2.70
   7  -1   3   86.19    6.90
  -7  -1  -3   65.49    6.90
  -7   1  -3   87.59    7.40
   7   1   3   80.99    6.40
  -8  -1  -3   26.10    5.30
   8  -1   3   39.00    5.80
   8   1   3   38.60    5.10
  -8   1  -3   39.70    6.50
   9  -1   3    6.50    4.00
  -9  -1  -3    0.80    3.90
  -9   1  -3   14.90    5.20
 -10  -2   3   34.40    6.30
  10  -2  -3   21.40    4.90
 -10   2   3   41.00    6.60
  10   2  -3   30.00    5.60
   9  -2  -3   96.89    8.20
   9   2  -3   94.39    7.60
  -9   2   3  101.19    8.50
   9   2  -3   97.19    7.50
   8  -2  -3  348.37   17.60
  -8  -2   3  297.57   17.40
   8   2  -3  305.97   17.00
   8   2  -3  324.97   16.90
  -8   2   3  309.77   17.40
   7  -2  -3  145.49    8.50
  -7  -2   3  122.49    8.40
  -7   2   3  127.29    8.50
   7   2  -3  114.09    7.90
   6  -2  -3  226.48   13.00
  -6  -2   3  236.58   13.00
  -6  -2   3  242.28   12.80
  -6   2   3  246.38   13.20
   6   2  -3  239.38   12.80
   5  -2  -3  127.49    7.80
  -5  -2   3  135.79    7.80
   5   2  -3  129.39    7.60
  -5   2   3  126.79    7.90
  -4  -2   3  133.69    7.70
   4  -2  -3  146.99    8.40
  -4  -2   3  135.49    7.80
   4   2  -3  128.99    7.60
  -4   2   3  142.29    8.00
  -3  -2   3  299.97   15.00
   3  -2  -3  286.17   15.00
   3  -2  -3  309.87   15.00
  -3  -2   3  285.07   14.70
   3   2  -3  297.27   14.70
   2  -2  -3  268.17   13.70
  -2  -2   3  293.67   14.00
   2  -2  -3  282.07   13.80
  -2  -2   3  288.27   13.70
  -2  -2   3  246.58   13.60
   2   2  -3  293.47   13.80
   2   2  -3  260.07   13.60
  -2   2   3  269.47   13.90
  -2   2   3  292.17   13.70
   1  -2  -3   59.49    4.10
   1  -2  -3   56.29    3.70
  -1  -2   3   62.69    3.80
  -1  -2   3   65.69    4.10
  -1   2   3   56.39    3.90
   1   2  -3   63.69    4.00
   1   2  -3   58.39    3.80
   1   2  -3   60.09    3.70
  -1   2   3   57.99    3.80
   0  -2   3  581.44   29.50
   0  -2  -3  633.54   29.80
   0  -2   3  625.44   29.60
   0  -2   3  652.43   29.60
   0   2   3  613.54   29.70
   0   2  -3  594.94   29.50
  -1  -2  -3 1933.41   90.79
   1  -2   3 1985.90   90.69
   1  -2   3 2001.10   90.49
  -1   2  -3 1856.81   90.59
   1   2   3 1885.71   90.69
  -1   2  -3 1864.01   90.39
   2  -2   3  201.38   10.80
  -2  -2  -3  217.38   11.10
  -2   2  -3  198.78   10.80
   2   2   3  199.78   10.80
  -3  -2  -3 1567.94   71.69
   3  -2   3 1494.35   71.49
   3   2   3 1441.26   71.89
  -4  -2  -3  768.92   37.90
   4  -2   3  794.52   37.70
  -4   2  -3  794.92   37.80
   4   2   3  722.43   36.80
   4   2   3  784.92   37.50
  -5  -2  -3    7.10    3.20
   5  -2   3   12.10    3.10
   5   2   3   12.30    2.80
   5   2   3    9.00    2.30
  -5   2  -3   17.10    3.50
  -6  -2  -3  184.38   12.00
   6  -2   3  216.48   11.90
   6   2   3  186.58   10.80
  -6   2  -3  210.48   12.10
   6   2   3  207.88   11.40
  -7  -2  -3   12.20    4.40
   7   2   3   10.00    3.20
   7   2   3   10.10    3.00
   8  -2   3   31.80    5.10
  -8  -2  -3   24.50    5.60
  -8   2  -3   19.50    5.20
  -9  -2  -3    3.80    4.90
   9  -2   3   -2.20    3.50
  -9   2  -3   -1.20    4.30
  10  -3  -3   18.50    5.00
 -10  -3   3   22.80    5.50
 -10   3   3   19.60    5.50
   9  -3  -3   36.80    6.10
  -9  -3   3   26.60    5.50
   9   3  -3   36.10    5.80
  -9   3   3   44.90    6.40
   9   3  -3   41.20    6.30
  -8  -3   3   13.30    4.30
   8  -3  -3    5.10    3.50
  -8   3   3   20.90    4.70
   8   3  -3   14.60    3.50
   8   3  -3   11.40    3.80
   7  -3  -3   55.59    5.90
  -7  -3   3   65.29    6.10
   7   3  -3   70.09    6.30
   7   3  -3   59.19    5.20
  -7   3   3   63.09    6.30
  -6  -3   3   20.50    3.90
   6  -3  -3   21.50    3.60
  -6   3   3   21.20    4.10
   6   3  -3   16.40    4.00
   5  -3  -3  128.69    7.60
  -5  -3   3  113.99    7.40
  -5  -3   3  123.99    7.60
   5   3  -3  106.49    6.80
  -5   3   3  113.39    7.70
   4  -3  -3  488.05   24.20
  -4  -3   3  455.05   24.70
  -4  -3   3  515.15   24.40
   4   3  -3  489.35   23.80
  -3  -3   3  202.68   10.90
   3  -3  -3  200.38   10.90
  -3  -3   3  193.28   10.60
   3  -3  -3  196.28   10.60
   3   3  -3  203.18   10.30
   2  -3  -3  169.68    9.40
  -2  -3   3  168.38    9.70
   2  -3  -3  184.78   10.00
  -2  -3   3  186.48    9.60
  -2   3   3  180.18    9.40
   2   3  -3  178.38    9.30
   1  -3  -3   -2.60    1.20
   1  -3  -3    0.60    2.00
  -1  -3   3    1.10    1.80
  -1  -3   3    0.50    1.80
  -1   3   3   -0.40    1.50
  -1   3   3    1.40    1.80
   0  -3   3   13.90    2.50
   0  -3   3   16.80    2.50
   0  -3   3   11.70    2.30
   0   3   3   14.80    2.50
   1  -3   3   67.09    4.70
  -1  -3  -3   69.39    5.00
   1  -3   3   66.59    4.70
   1  -3   3   60.99    4.40
   1   3   3   72.49    4.90
  -2  -3  -3   21.50    3.40
   2  -3   3   20.20    3.20
  -2   3  -3   14.80    3.00
   2   3   3   19.20    3.20
  -3  -3  -3  213.08   12.00
   3  -3   3  212.38   11.70
  -3   3  -3  213.08   11.80
   3   3   3  218.78   11.80
   4  -3   3   57.29    5.10
  -4  -3  -3   52.59    5.50
   4   3   3   62.19    5.10
  -4   3  -3   55.39    5.20
  -5  -3  -3   11.60    3.90
   5  -3   3   14.20    3.30
   5   3   3    8.10    2.80
  -5   3  -3   18.00    3.70
  -6  -3  -3  115.99    9.20
   6  -3   3  148.99    9.10
  -6   3  -3  134.99    9.30
   6   3   3  123.29    8.70
   7  -3   3   15.30    4.10
  -7  -3  -3   12.70    4.70
  -7   3  -3   16.20    4.50
   7   3   3   26.10    4.30
   8  -3   3   20.20    4.50
  -8  -3  -3    9.40    4.60
  -9   3  -3    1.30    4.40
   9  -4  -3   -1.40    3.60
  -9  -4   3    5.20    4.50
  -9   4   3    1.30    4.00
   9   4  -3    7.00    4.20
  -8  -4   3   19.50    5.00
   8  -4  -3   13.20    4.20
   8   4  -3   11.60    4.40
  -8   4   3    8.40    4.00
  -7  -4   3  103.89    8.00
  -7   4   3  110.99    8.30
   7   4  -3   91.99    8.10
   6  -4  -3    9.50    3.30
  -6  -4   3   15.50    3.90
   6   4  -3   23.70    4.50
   6   4  -3   14.00    3.00
  -6   4   3   12.40    4.00
   5  -4  -3   24.10    3.80
  -5  -4   3   16.20    3.40
  -5   4   3   20.10    4.10
   5   4  -3   22.50    3.10
   4  -4  -3    5.60    2.60
   4  -4  -3   11.10    3.20
  -4  -4   3    6.20    2.60
   4   4  -3    8.50    2.10
   3  -4  -3  354.76   18.60
  -3  -4   3  362.06   18.30
  -3  -4   3  372.16   18.50
   3  -4  -3  354.46   18.10
   3   4  -3  343.87   17.70
  -2  -4   3  273.47   13.90
   2  -4  -3  261.57   13.40
   2  -4  -3  263.57   14.00
  -2  -4   3  249.58   13.60
   2   4  -3  246.58   13.20
  -2   4   3  263.57   13.50
   1  -4  -3  255.37   13.70
  -1  -4   3  269.17   14.30
  -1  -4   3  276.87   14.40
   1  -4  -3  266.07   14.50
  -1   4   3  300.47   15.10
  -1   4   3  283.37   14.30
   0  -4   3   56.09    4.80
   0  -4   3   61.69    4.70
   0  -4   3   57.59    4.90
   0  -4  -3   62.89    5.10
   0   4   3   58.79    4.80
   1  -4   3  240.88   12.50
   1  -4   3  228.88   12.20
   1  -4   3  217.28   12.10
  -1  -4  -3  230.98   12.70
   1   4   3  228.18   12.50
   2  -4   3  245.18   13.30
  -2  -4  -3  235.38   13.50
   2   4   3  260.17   13.60
   3  -4   3   81.89    6.30
  -3  -4  -3   87.39    6.70
   3   4   3   88.89    6.60
  -3   4  -3   84.99    6.50
   4  -4   3   15.50    3.50
  -4  -4  -3    9.50    3.50
   4   4   3   14.20    3.50
  -4   4  -3   14.90    3.70
   5  -4   3   34.20    5.10
  -5  -4  -3   24.70    5.60
  -5   4  -3   37.30    5.40
   5   4   3   34.10    5.20
   6  -4   3   12.70    3.90
  -6  -4  -3   16.80    4.70
   6   4   3    7.50    3.40
  -6   4  -3    4.90    3.70
  -7  -4  -3   11.60    4.60
   7  -4   3   11.20    4.20
  -7   4  -3   12.30    4.70
   7   4   3    8.40    4.00
   8  -4   3   56.79    7.00
  -8  -4  -3   46.00    7.70
   8   4   3   41.30    6.80
  -8   4  -3   50.09    7.50
   8  -5  -3    6.10    3.90
  -8  -5   3    5.80    4.10
   8   5  -3    1.50    4.00
  -8   5   3   -0.80    4.20
  -7  -5   3   28.30    5.20
   7  -5  -3   23.20    4.70
  -7   5   3   30.60    5.90
   7   5  -3   21.70    5.00
  -6  -5   3   15.20    4.20
   6  -5  -3    7.20    3.40
   6   5  -3   16.20    4.50
  -6   5   3    9.40    4.00
  -5  -5   3  103.99    7.60
   5  -5  -3   87.19    7.20
   5   5  -3  119.89    9.20
  -5   5   3  106.19    8.50
   4  -5  -3   40.90    4.60
  -4  -5   3   48.20    5.20
   4  -5  -3   45.00    5.10
   4   5  -3   45.50    5.90
   3  -5  -3   18.70    3.20
  -3  -5   3   22.30    3.90
   3  -5  -3   22.20    4.00
   3   5  -3   21.20    3.00
  -3   5   3   24.00    3.40
   3   5  -3   22.90    4.20
  -2  -5   3   47.90    4.70
   2  -5  -3   44.90    4.00
   2  -5  -3   43.20    5.00
  -2   5   3   39.20    4.50
   2   5  -3   36.60    3.90
   1  -5  -3  152.08    9.70
  -1  -5   3  147.09    9.40
  -1   5   3  164.88    9.50
   1   5  -3  158.58    8.90
   0  -5  -3  118.49    8.10
   0  -5   3  122.49    8.00
   0  -5   3  118.09    7.40
   0   5   3  125.69    8.00
   1  -5   3   57.59    5.10
   1  -5   3   58.19    5.40
  -1  -5  -3   53.49    5.50
   1   5   3   62.19    5.70
   2  -5   3  136.99    8.60
  -2  -5  -3  126.29    9.10
   2  -5   3  143.19    8.80
   2   5   3  138.79    9.10
   3  -5   3    7.50    3.20
  -3  -5  -3    4.70    3.30
   3   5   3   11.70    3.60
  -3   5  -3    6.20    3.60
   4  -5   3   47.20    5.70
  -4  -5  -3   54.49    6.40
   4   5   3   58.19    6.30
  -4   5  -3   47.10    6.00
  -5  -5  -3    3.60    3.70
   5  -5   3    5.50    3.60
   5   5   3    7.40    3.80
  -5   5  -3    3.60    3.60
  -6  -5  -3    6.70    4.60
   6  -5   3    9.20    3.90
   6   5   3   11.10    4.30
  -6   5  -3    9.50    4.40
   7  -5   3    7.00    4.50
  -7  -5  -3    9.60    4.90
  -7   5  -3    9.00    4.70
   7   5   3    9.00    4.60
  -7  -6   3   11.90    4.60
   7  -6  -3    5.50    4.20
   7   6  -3   10.60    4.70
  -7   6   3    2.90    4.40
  -6  -6   3   67.19    7.20
   6  -6  -3   60.09    6.70
  -6   6   3   76.09    7.90
   6   6  -3   53.69    7.40
   5  -6  -3   25.30    4.60
  -5  -6   3   21.60    5.00
   5   6  -3   26.10    5.30
   4  -6  -3   15.80    4.40
   4  -6  -3   30.10    4.70
   4   6  -3   23.70    5.10
  -3  -6   3  101.19    7.40
   3  -6  -3   80.99    7.40
  -3   6   3   82.29    6.80
   3   6  -3  100.89    8.30
  -2  -6   3   44.80    5.40
   2  -6  -3   37.40    5.50
   2   6  -3   28.20    6.30
  -2   6   3   40.70    5.20
   1  -6  -3   89.39    7.60
  -1  -6   3   88.09    7.30
   1   6  -3  108.69    8.10
   1   6  -3  104.99    7.50
  -1   6   3   90.89    7.50
   0  -6   3  179.88   12.00
   0  -6  -3  214.38   12.70
   0   6   3  225.78   12.60
   0   6  -3  211.98   12.50
   1  -6   3   16.40    3.50
  -1  -6  -3   11.20    3.80
   1  -6   3   12.70    3.90
   1   6   3   16.10    3.90
  -1   6  -3   10.70    3.70
   2  -6   3   11.70    4.70
   2  -6   3   13.40    3.50
  -2  -6  -3   20.80    4.70
   2   6   3   14.80    4.00
  -3  -6  -3    8.80    4.10
   3  -6   3    5.00    3.30
  -3   6  -3    6.90    4.30
   3   6   3    3.60    3.70
   4  -6   3   11.50    4.00
  -4  -6  -3   13.10    4.80
   4   6   3   12.80    4.30
  -4   6  -3   11.10    4.60
   5  -6   3    7.10    4.10
  -5  -6  -3    4.80    4.50
  -5   6  -3    1.60    4.20
   5   6   3   -1.80    3.70
  -4  -7   3   69.29    7.20
   4  -7  -3   71.89    7.40
   4   7  -3   58.49    7.80
  -3  -7   3   75.49    7.60
   3  -7  -3   78.39    7.60
  -3   7   3   76.79    8.20
   3   7  -3   63.69    7.80
   2  -7  -3    5.90    3.60
  -2  -7   3    6.70    4.20
  -2   7   3   15.40    4.30
   2   7  -3    3.80    4.00
   1  -7  -3   15.30    4.70
  -1  -7   3   12.80    4.50
   1   7  -3   13.90    4.40
  -1   7   3   15.40    4.30
   0  -7   3    1.50    3.60
   0  -7  -3   -3.00    3.50
   0   7  -3    1.10    3.70
   0   7   3   -5.00    3.50
  -1  -7  -3    6.50    4.30
   1  -7   3   12.50    4.30
  -1   7  -3    7.40    3.70
   1   7   3    5.20    4.00
  -2  -7  -3   11.10    4.40
   2  -7   3   15.40    4.50
   2   7   3   12.20    4.50
  -3  -7  -3    6.90    4.30
   3  -7   3    8.10    6.10
  -3   7  -3    0.30    4.60
   3   7   3    1.70    4.10
  11   0  -4   18.90    4.90
 -11   0   4   28.60    6.30
  10   0  -4   12.80    4.30
 -10   0   4   10.60    4.70
   9   0  -4  180.68   11.50
  -9   0   4  197.48   12.10
   8   0  -4    6.00    3.10
  -8   0   4    3.70    3.30
   7   0  -4  227.48   12.80
  -7   0   4  232.88   12.80
   6   0  -4  182.78   10.50
  -6   0   4  189.68   10.40
   5   0  -4    2.20    2.40
  -5   0   4    2.50    2.00
  -4   0   4  200.58    9.90
   4   0  -4  214.38   10.40
   4   0  -4  168.08   10.20
  -4   0   4  192.58   10.00
   3   0  -4 1642.84   86.79
   3   0  -4 2042.90   87.29
   3   0  -4 1768.82   86.89
  -3   0   4 1931.01   86.99
  -3   0   4 1848.52   86.79
   2   0  -4  200.78   10.80
   2   0  -4  237.58   11.10
  -2   0   4  212.38   10.90
  -2   0   4  218.98   11.00
  -1   0   4   98.09    5.50
   1   0  -4   85.59    5.30
  -1   0   4   94.79    5.30
   1   0  -4  103.89    5.50
   0   0  -4  450.75   23.20
   0   0   4  499.45   23.40
   0   0  -4  505.05   23.40
  -1   0  -4  621.14   31.00
  -1   0  -4  606.04   31.20
   1   0   4  701.23   31.10
   1   0   4  646.44   31.00
   1   0   4  664.43   31.00
   2   0   4  280.67   14.30
   2   0   4  274.17   14.20
  -2   0  -4  303.67   14.60
   3   0   4  150.08    8.40
  -3   0  -4  157.18    8.80
   4   0   4    6.20    2.20
  -4   0  -4    5.10    2.70
  -5   0  -4   17.80    3.70
   5   0   4   19.60    3.10
   6   0   4    6.00    2.70
  -6   0  -4    6.80    3.80
   7   0   4    7.50    3.30
  -7   0  -4    5.90    5.70
  -8   0  -4   56.39    7.70
   9   0   4    5.00    3.90
  -9   0  -4   -6.90    4.80
  11  -1  -4   64.99    7.50
 -11  -1   4   65.29    8.40
  11   1  -4   72.59    7.50
 -11   1   4   74.89    8.30
  10  -1  -4   56.29    6.40
 -10  -1   4   58.29    7.40
  10   1  -4   49.20    6.10
 -10   1   4   55.79    6.80
   9  -1  -4   52.79    6.20
  -9  -1   4   45.40    6.60
  -9   1   4   53.49    6.10
   9   1  -4   49.60    5.80
   8  -1  -4  246.58   12.90
  -8  -1   4  183.18   12.70
  -8   1   4  220.68   12.80
   8   1  -4  222.38   12.70
   7  -1  -4  135.89    8.00
  -7  -1   4  100.89    7.00
  -7  -1   4  112.09    7.90
  -7   1   4  123.89    7.80
   7   1  -4  113.19    7.70
   6  -1  -4  269.87   13.60
  -6  -1   4  236.88   13.30
  -6  -1   4  237.38   12.80
   6   1  -4  241.18   13.20
  -6   1   4  254.77   13.30
  -5  -1   4 2754.82  134.99
  -5  -1   4 2890.91  135.19
   5  -1  -4 3075.49  135.59
  -5   1   4 2911.51  135.29
   5   1  -4 2706.83  135.29
  -4  -1   4   17.30    2.40
  -4  -1   4   13.50    2.30
   4  -1  -4   12.40    2.50
   4   1  -4   10.40    2.00
  -4   1   4   11.20    2.30
   4   1  -4   13.20    2.40
   3  -1  -4  475.15   21.70
  -3  -1   4  442.86   21.50
  -3  -1   4  472.55   21.20
   3  -1  -4  403.56   21.10
  -3   1   4  432.36   21.30
   3   1  -4  446.16   21.60
  -3   1   4  409.76   21.30
  -3   1   4  437.56   21.20
   2  -1  -4  173.48    8.90
  -2  -1   4  169.08    9.10
   2  -1  -4  158.58    9.00
   2  -1  -4  182.58    9.20
   2   1  -4  172.08    9.10
  -2   1   4  180.48    9.10
  -2   1   4  195.48    9.00
  -2   1   4  169.08    9.10
   1  -1  -4  287.27   14.30
   1  -1  -4  274.77   13.80
   1  -1  -4  264.47   13.60
  -1  -1   4  279.87   13.90
  -1   1   4  283.57   13.60
  -1   1   4  280.07   13.90
   1   1  -4  285.27   13.90
  -1   1   4  278.97   13.70
   0  -1  -4 1786.12   81.69
   0  -1  -4 1883.51   81.89
   0  -1   4 1814.92   81.99
   0  -1   4 1785.42   81.89
   0   1  -4 1607.64   81.79
   0   1   4 1617.54   81.69
   0   1   4 1767.72   81.99
   0   1   4 1634.04   81.59
  -1  -1  -4  266.97   13.50
   1  -1   4  253.27   13.30
   1  -1   4  277.57   13.30
   1  -1   4  288.07   13.60
  -1  -1  -4  282.37   13.20
  -1   1  -4  265.27   13.30
  -1   1  -4  234.08   13.20
   1   1   4  284.67   13.60
  -2  -1  -4  771.02   35.20
  -2  -1  -4  681.33   34.70
   2  -1   4  755.92   35.10
   2   1   4  738.33   34.70
   2   1   4  719.73   35.00
  -2   1  -4  704.83   35.10
   3  -1   4  502.75   24.50
  -3  -1  -4  529.75   26.00
   3   1   4  475.25   24.10
   3   1   4  500.55   24.30
  -3   1  -4  485.35   24.70
   4  -1   4   15.50    2.80
  -4  -1  -4    6.50    2.70
   4   1   4    9.40    2.20
  -4   1  -4    9.70    2.90
   4   1   4    7.40    2.20
   5  -1   4    6.70    2.60
  -5  -1  -4    6.70    2.90
   5   1   4    9.50    2.50
   5   1   4    6.80    2.40
  -5   1  -4    3.90    2.80
  -6  -1  -4   74.99    6.60
   6  -1   4   68.89    5.90
  -6   1  -4   59.39    6.30
   6   1   4   63.29    5.40
  -7  -1  -4   16.10    4.50
   7  -1   4   14.70    3.90
   7   1   4   12.70    3.50
   8  -1   4   26.10    4.90
  -8  -1  -4   12.80    4.80
   8   1   4   19.80    4.20
  -8   1  -4   23.20    5.30
   9  -1   4   -2.00    3.60
  -9  -1  -4    0.80    4.10
   9   1   4    0.10    3.80
  -9   1  -4   -3.90    4.50
 -11  -2   4   14.30    5.60
 -11   2   4   13.30    5.20
 -10  -2   4   15.20    5.30
  10  -2  -4   24.90    5.40
 -10   2   4   18.50    5.10
   9  -2  -4  441.96   22.50
  -9  -2   4  385.36   22.30
  -9   2   4  433.76   22.60
   9   2  -4  420.16   22.00
   9   2  -4  406.06   21.60
  -8  -2   4   79.59    7.00
   8  -2  -4   91.39    7.10
   8   2  -4   70.49    6.30
  -8   2   4   77.29    6.90
   7  -2  -4  167.08   10.20
  -7  -2   4  155.18    9.60
  -7  -2   4  166.68   10.10
   7   2  -4  170.28    9.90
  -7   2   4  166.38   10.20
  -6  -2   4  465.05   24.40
   6  -2  -4  535.05   24.90
  -6  -2   4  499.45   24.40
   6   2  -4  445.26   24.30
  -6   2   4  504.55   24.80
  -5  -2   4  501.65   26.10
   5  -2  -4  551.14   26.60
  -5  -2   4  549.25   26.30
  -5   2   4  540.55   26.50
   5   2  -4  523.05   26.20
  -4  -2   4  102.69    6.20
  -4  -2   4  106.29    6.80
  -4   2   4  123.19    6.70
   4   2  -4   95.39    6.30
   3  -2  -4  167.88    8.90
  -3  -2   4  172.28    9.00
   3  -2  -4  159.78    8.90
  -3  -2   4  170.28    8.60
  -3   2   4  174.08    8.70
   3   2  -4  142.69    8.50
   3   2  -4  166.58    8.90
  -2  -2   4 1380.66   63.89
   2  -2  -4 1375.36   63.79
  -2  -2   4 1310.87   63.39
   2  -2  -4 1356.66   63.69
   2   2  -4 1370.96   63.79
   2   2  -4 1244.88   63.39
  -2   2   4 1379.06   63.69
   1  -2  -4  366.26   17.50
  -1  -2   4  373.26   17.80
  -1  -2   4  362.86   17.30
   1  -2  -4  364.86   17.70
   1   2  -4  353.36   17.70
   1   2  -4  326.97   17.30
  -1   2   4  363.76   17.70
  -1   2   4  357.16   17.40
   0  -2   4  605.94   28.20
   0  -2  -4  597.54   28.20
   0  -2  -4  560.24   27.70
   0  -2   4  593.04   28.10
   0   2   4  590.54   28.20
   0   2   4  566.14   27.90
   0   2  -4  562.94   27.80
  -1  -2  -4   21.40    3.20
   1  -2   4   27.00    2.70
   1  -2   4   25.70    3.00
  -1   2  -4   31.70    2.80
   1   2   4   27.40    3.30
   2  -2   4  100.39    6.20
  -2   2  -4   98.19    6.00
   2   2   4   81.99    6.50
   3  -2   4  759.92   35.80
  -3  -2  -4  771.92   35.90
  -3  -2  -4  715.13   35.00
   3   2   4  754.12   35.60
   3   2   4  704.43   34.90
  -3   2  -4  698.23   35.60
  -4  -2  -4  252.57   13.40
   4  -2   4  246.68   13.10
   4   2   4  222.28   12.10
   4   2   4  247.18   12.90
  -4   2  -4  237.78   13.20
   5  -2   4   10.00    3.10
  -5  -2  -4   10.40    3.60
   5   2   4   12.00    2.40
  -5   2  -4   10.70    3.50
   5   2   4    8.80    2.80
   6  -2   4    5.60    3.30
  -6  -2  -4    0.30    3.40
  -6   2  -4   -0.40    3.20
   6   2   4   -0.80    2.70
   6   2   4    0.30    2.30
  -7  -2  -4   11.00    4.90
   7  -2   4   17.90    4.20
   7   2   4   12.40    3.50
  -7   2  -4   14.50    4.40
   7   2   4    8.30    2.90
   8  -2   4   -2.20    3.60
  -8  -2  -4   -1.50    4.10
  -8   2  -4   -2.70    3.70
  -9  -2  -4    0.90    4.90
   9  -2   4   -3.20    4.00
  -9   2  -4    2.00    4.60
  10  -3  -4   12.50    4.40
 -10  -3   4   14.80    5.00
  10   3  -4   14.70    6.80
 -10   3   4   13.80    4.90
   9  -3  -4   83.89    7.70
  -9  -3   4   75.99    7.50
  -9   3   4   77.09    7.70
   9   3  -4   74.19    7.30
   9   3  -4   78.59    6.70
  -8  -3   4   31.60    5.10
   8  -3  -4   38.70    5.50
   8   3  -4   32.10    4.90
  -8   3   4   39.00    8.80
   8   3  -4   28.20    4.60
  -7  -3   4  173.08    9.80
   7  -3  -4  117.39    9.40
   7   3  -4  164.88    9.30
  -7   3   4  134.29    9.70
   6  -3  -4   31.30    4.50
  -6  -3   4   48.70    4.80
  -6  -3   4   54.29    4.90
   6   3  -4   41.50    4.20
  -6   3   4   38.20    4.70
   5  -3  -4   22.70    3.50
  -5  -3   4   25.30    3.80
  -5  -3   4   25.40    3.60
   5   3  -4   30.00    3.40
  -5   3   4   22.00    3.80
  -4  -3   4    2.90    2.10
  -4  -3   4    5.10    2.00
   4  -3  -4    0.70    2.00
   4  -3  -4    4.00    2.20
   4   3  -4    4.90    2.00
   3  -3  -4   42.90    3.90
  -3  -3   4   45.80    4.00
   3  -3  -4   40.90    3.70
  -3  -3   4   44.40    3.60
   3   3  -4   44.30    3.60
  -3   3   4   39.60    3.60
   2  -3  -4  249.08   13.00
  -2  -3   4  257.57   12.90
  -2  -3   4  259.27   13.40
   2  -3  -4  255.97   13.40
  -2   3   4  245.18   13.00
   2   3  -4  257.97   13.10
  -1  -3   4  678.83   33.60
   1  -3  -4  688.33   34.00
   1  -3  -4  686.23   33.40
  -1  -3   4  730.63   35.60
   1   3  -4  701.43   33.80
  -1   3   4  696.13   34.10
  -1   3   4  715.13   33.40
   0  -3   4  690.53   33.50
   0  -3  -4  692.03   33.80
   0  -3   4  708.13   33.50
   0  -3   4  687.93   33.60
   0   3   4  690.83   33.70
  -1  -3  -4   58.29    4.80
   1  -3   4   52.39    4.20
   1  -3   4   65.29    4.60
   1   3   4   56.59    4.60
  -2  -3  -4   60.09    5.30
   2  -3   4   65.69    5.00
   2   3   4   61.39    5.00
  -2   3  -4   66.99    4.90
  -3  -3  -4  437.36   23.10
   3  -3   4  437.16   22.80
   3   3   4  483.25   23.00
  -3   3  -4  453.55   22.90
  -4  -3  -4   78.69    6.70
   4  -3   4   89.09    6.50
   4   3   4   92.99    6.40
  -4   3  -4   79.09    6.40
   5  -3   4  137.69    8.50
  -5  -3  -4  113.69    8.70
   5   3   4  104.29    7.90
  -5   3  -4  121.19    8.50
   6  -3   4   56.79    6.20
  -6  -3  -4   68.59    6.90
  -6   3  -4   55.69    6.50
   6   3   4   58.79    6.20
   7  -3   4   17.60    4.60
  -7  -3  -4    8.20    4.50
  -7   3  -4   13.40    4.70
   7   3   4   18.20    4.20
  -8  -3  -4   -1.00    4.30
   8  -3   4   -0.70    3.90
   8   3   4   -3.80    3.70
  -8   3  -4   -4.90    4.30
   9  -4  -4   16.00    4.60
  -9  -4   4   21.50    5.30
  -9   4   4   22.00    5.40
   9   4  -4   17.30    4.90
   8  -4  -4   47.90    6.20
   8   4  -4   71.89    7.20
  -8   4   4   50.99    6.70
   7  -4  -4   12.60    5.60
  -7  -4   4   15.50    4.00
   7   4  -4   15.00    4.50
   7   4  -4   12.70    5.20
  -7   4   4   18.00    4.40
  -6  -4   4   34.20    4.90
   6  -4  -4   37.90    5.20
  -6   4   4   43.10    5.50
   6   4  -4   41.30    4.30
  -5  -4   4  111.79    7.70
   5  -4  -4  107.59    7.40
  -5  -4   4  110.79    7.30
   5   4  -4   90.59    6.70
  -5   4   4  117.09    7.90
  -4  -4   4   35.70    4.50
  -4  -4   4   37.00    4.10
   4  -4  -4   36.00    4.20
   4  -4  -4   43.80    4.60
   4   4  -4   36.80    3.70
  -3  -4   4   18.60    3.10
   3  -4  -4   14.80    3.20
  -3  -4   4   14.60    3.10
   3  -4  -4   14.90    3.10
   3   4  -4   14.40    2.60
  -3   4   4   13.30    2.70
   2  -4  -4  121.19    7.70
   2  -4  -4  110.89    7.00
  -2  -4   4  139.29    7.90
  -2  -4   4  116.69    7.30
   2   4  -4  114.79    7.10
  -2   4   4  132.49    7.50
   1  -4  -4  199.68   11.00
  -1  -4   4  217.88   11.70
   1  -4  -4  216.88   12.00
  -1  -4   4  226.28   11.80
   1   4  -4  220.98   11.70
  -1   4   4  221.28   11.80
   0  -4  -4  103.99    6.90
   0  -4   4  100.69    6.60
   0  -4   4  111.49    6.60
   0  -4   4  100.69    6.50
   0   4   4   95.89    6.70
   1  -4   4   95.59    6.20
  -1  -4  -4   99.89    6.90
   1  -4   4   91.89    6.50
   1  -4   4  102.99    6.60
   1   4   4   98.19    6.80
  -2  -4  -4   90.09    6.60
   2  -4   4   81.59    6.20
  -2   4  -4   85.79    6.40
   2   4   4   88.79    6.50
  -3  -4  -4   66.49    6.20
   3  -4   4   75.89    6.10
   3   4   4   68.29    6.20
  -3   4  -4   81.39    6.30
   4  -4   4   72.39    6.20
  -4  -4  -4   67.49    6.70
  -4   4  -4   71.59    6.50
   4   4   4   74.49    6.50
  -5  -4  -4   65.39    7.10
   5  -4   4   63.89    6.30
  -5   4  -4   68.59    6.60
   5   4   4   66.09    7.00
   6  -4   4   37.30    5.80
  -6  -4  -4   25.30    5.50
  -6   4  -4   46.40    6.50
   6   4   4   45.90    6.00
   7  -4   4    4.80    4.10
  -7  -4  -4    3.20    4.20
  -7   4  -4    9.50    4.60
   7   4   4    2.50    3.80
   8  -5  -4   11.10    4.30
  -8  -5   4    7.00    4.20
   8   5  -4   12.70    4.80
  -8   5   4   10.80    5.00
   7  -5  -4   41.70    5.70
  -7  -5   4   39.50    5.90
   7   5  -4   41.60    6.50
  -7   5   4   30.70    5.90
   6  -5  -4   28.30    4.70
  -6  -5   4   29.30    5.00
  -6   5   4   20.50    4.80
   6   5  -4   18.80    4.70
  -5  -5   4  179.88   11.10
   5  -5  -4  186.08   11.10
   4  -5  -4   27.30    4.10
  -4  -5   4   28.70    4.60
   4  -5  -4   29.00    4.80
   3  -5  -4   34.60    3.90
  -3  -5   4   36.00    4.80
  -3  -5   4   37.30    4.50
   3  -5  -4   34.30    4.60
   3   5  -4   27.50    4.20
  -3   5   4   31.90    4.30
   2  -5  -4   25.10    4.40
  -2  -5   4   26.80    4.30
  -2  -5   4   20.80    3.80
   2  -5  -4   26.50    4.10
  -2   5   4   24.90    3.60
   2   5  -4   18.80    3.10
  -1  -5   4   23.50    3.80
  -1  -5   4   26.50    4.10
   1  -5  -4   26.90    4.30
   1   5  -4   23.80    3.90
  -1   5   4   25.90    3.90
   0  -5   4  298.07   15.80
   0  -5  -4  250.67   15.70
   0  -5   4  294.97   15.50
   0  -5   4  314.57   15.80
   0   5   4  316.77   16.10
  -1  -5  -4   89.49    7.10
   1  -5   4   91.09    6.60
   1  -5   4   93.69    6.80
   1  -5   4   91.29    6.90
   1   5   4  101.89    7.40
  -2  -5  -4  421.06   24.50
   2  -5   4  491.35   24.30
   2   5   4  467.25   24.60
  -2   5  -4  526.15   24.90
   3  -5   4   40.70    5.20
  -3  -5  -4   33.40    5.50
   3   5   4   37.70    5.50
  -3   5  -4   37.00    5.60
   4  -5   4   10.30    3.80
  -4  -5  -4   15.00    4.60
   4   5   4   12.80    4.10
  -5  -5  -4   17.30    5.00
   5  -5   4    5.90    3.80
   5   5   4   20.20    4.70
  -5   5  -4   15.30    4.70
  -6  -5  -4   21.70    5.60
   6  -5   4   16.80    4.70
   6   5   4   16.40    4.70
  -6   5  -4   15.30    4.90
   7  -6  -4   23.60    5.10
  -7  -6   4   33.30    6.00
  -7   6   4   23.00    5.80
   7   6  -4   18.30    5.50
   6  -6  -4    7.10    3.90
  -6  -6   4    7.50    4.10
   6   6  -4    4.70    4.50
  -6   6   4   10.80    4.40
  -5  -6   4   11.50    4.00
   5  -6  -4    9.80    3.70
   5   6  -4    6.10    4.20
   4  -6  -4   14.20    4.30
  -4  -6   4   32.00    5.00
   4   6  -4   14.70    4.70
  -3  -6   4  193.38   11.40
   3  -6  -4  182.28   11.60
   3   6  -4  189.28   12.00
  -3   6   4  168.18   10.90
   2  -6  -4   29.60    5.20
  -2  -6   4   39.70    5.40
   2   6  -4   29.70    5.20
  -2   6   4   37.90    5.00
  -1  -6   4   82.79    6.90
   1  -6  -4   81.99    7.30
  -1   6   4   83.09    7.00
   1   6  -4   75.09    6.40
   1   6  -4   73.19    7.30
   0  -6   4   79.19    6.80
   0  -6  -4   91.99    7.40
   0  -6   4   77.19    6.60
   0   6  -4   75.99    7.00
   0   6   4   78.99    7.50
   1  -6   4   56.79    6.10
   1  -6   4   50.19    5.70
  -1  -6  -4   43.80    6.10
   1   6   4   58.39    6.30
  -1   6  -4   55.69    5.90
  -2  -6  -4    5.40    4.00
   2  -6   4   -1.10    3.10
  -2   6  -4    5.00    3.30
   2   6   4    6.60    3.80
  -3  -6  -4   12.50    4.60
   3  -6   4   14.30    3.90
   3   6   4   15.30    4.50
  -3   6  -4   14.70    4.50
   4  -6   4   13.80    4.10
  -4  -6  -4   15.40    4.90
   4   6   4   21.50    5.00
  -4   6  -4   14.10    5.00
  -5  -6  -4    4.00    4.60
   5  -6   4    3.80    4.00
   5   6   4    4.30    4.00
  -5   6  -4    5.70    4.40
   4  -7  -4   10.20    4.40
  -4  -7   4   19.90    4.70
   4   7  -4    8.10    4.70
  -3  -7   4    1.30    3.60
   3  -7  -4    1.10    3.40
   3   7  -4   -4.90    3.70
  -3   7   4    2.50    3.60
  -2  -7   4    4.90    3.90
   2  -7  -4   10.10    4.20
   2   7  -4   13.30    4.60
  -2   7   4    6.00    3.90
   1  -7  -4    7.80    4.00
  -1  -7   4    4.30    4.00
   1   7  -4    1.00    3.80
  -1   7   4    1.20    3.80
   0  -7  -4    3.10    4.00
   0  -7   4    7.50    3.90
   0   7  -4    3.70    3.90
   0   7   4   -1.30    3.50
   1  -7   4   14.60    4.40
  -1  -7  -4   21.60    5.20
   1   7   4    7.70    4.20
  -1   7  -4   10.20    3.90
  -2  -7  -4   -0.20    3.80
   2   7   4   -3.30    3.90
  11   0  -5   -4.10    3.70
 -11   0   5    1.40    4.50
  10   0  -5  111.09    8.70
 -10   0   5  105.89    9.00
   9   0  -5   11.70    3.80
  -9   0   5    5.80    3.90
   8   0  -5  170.08   10.60
  -8   0   5  178.48   10.70
  -7   0   5  117.19    7.70
   7   0  -5  126.49    8.10
   6   0  -5  215.68   11.90
  -5   0   5  760.62   36.50
   5   0  -5  759.92   36.90
  -5   0   5  752.22   36.30
  -4   0   5   97.69    5.30
  -4   0   5   93.19    5.50
   4   0  -5   75.29    5.10
   4   0  -5  100.79    6.00
  -3   0   5  853.21   41.10
   3   0  -5  869.21   41.30
   2   0  -5 1702.23   80.29
  -2   0   5 1697.63   80.19
  -1   0   5  369.66   18.20
   1   0  -5  371.36   18.20
   0   0  -5  207.58   10.60
   0   0   5  202.98   10.60
   1   0   5   84.79    5.00
   1   0   5   79.49    5.00
  -1   0  -5   75.09    4.80
   1   0   5   74.69    4.70
   2   0   5  199.88   10.30
  -2   0  -5  202.78   10.60
   2   0   5  183.58   10.20
   3   0   5   -0.40    1.80
   4   0   5    7.00    2.30
  -4   0  -5    8.50    3.10
   4   0   5   10.70    2.30
  -5   0  -5   -1.30    2.90
   5   0   5    2.30    2.40
   6   0   5   61.09    5.70
  -6   0  -5   66.59    7.10
  -7   0  -5   58.89    7.50
   7   0   5   45.90    5.70
  -8   0  -5   41.50    7.50
   8   0   5   54.19    6.40
   9   0   5    2.20    4.10
  -9   0  -5    4.00    5.20
  11  -1  -5   15.00    4.90
 -11  -1   5    8.40    5.10
 -11   1   5   16.40    5.40
  11   1  -5    7.00    4.20
 -10  -1   5    0.20    4.80
  10  -1  -5    5.20    3.70
 -10   1   5    3.50    4.10
  10   1  -5    4.30    3.60
   9  -1  -5  134.39    8.90
  -9  -1   5  109.79    9.10
   9   1  -5  111.29    8.60
  -9   1   5  125.69    8.80
  -8  -1   5  105.29    7.90
  -8  -1   5   96.29    6.70
   8  -1  -5  106.99    7.70
   8   1  -5  103.59    7.50
  -8   1   5  100.39    7.40
   7  -1  -5   80.39    6.20
  -7  -1   5   81.89    5.60
  -7  -1   5   82.39    6.30
   7   1  -5   60.69    5.80
  -7   1   5   79.89    6.00
  -6  -1   5   61.09    4.80
   6  -1  -5   71.19    5.40
  -6  -1   5   59.09    5.20
  -6   1   5   72.39    5.30
   6   1  -5   74.89    5.40
  -5  -1   5  204.38   11.20
  -5  -1   5  220.48   11.20
   5  -1  -5  217.88   11.70
   5   1  -5  204.08   11.40
  -5   1   5  214.48   11.30
  -4  -1   5  378.36   18.70
  -4  -1   5  389.56   18.40
   4  -1  -5  377.36   19.00
   4   1  -5  348.47   18.30
  -4   1   5  373.06   18.50
   4   1  -5  387.66   19.00
  -4   1   5  389.96   18.70
   3  -1  -5  223.98   11.90
  -3  -1   5  231.58   11.80
  -3   1   5  236.28   11.70
   3   1  -5  227.28   11.90
  -3   1   5  225.58   11.50
  -2  -1   5  274.97   13.60
   2  -1  -5  257.37   13.20
   2  -1  -5  264.37   13.50
   2   1  -5  277.07   13.70
  -2   1   5  268.67   13.50
  -2   1   5  269.77   13.20
   1  -1  -5  298.67   14.70
   1  -1  -5  289.17   14.80
  -1  -1   5  314.37   15.00
  -1   1   5  281.47   14.60
  -1   1   5  309.97   15.00
  -1   1   5  292.97   15.10
   1   1  -5  314.77   15.10
   0  -1  -5 1046.70   49.70
   0  -1  -5  962.60   49.60
   0  -1   5 1081.59   49.90
   0  -1   5 1103.19   49.80
   0  -1  -5 1041.70   49.70
   0   1   5  990.10   49.60
   0   1   5 1114.39   49.99
   1  -1   5    9.40    2.00
  -1  -1  -5    4.40    1.90
  -1  -1  -5   13.00    2.10
   1  -1   5    9.90    1.90
  -1  -1  -5   13.70    2.40
   1  -1   5   11.20    2.20
   1   1   5   18.20    3.00
  -2  -1  -5  750.42   34.70
   2   1   5  718.13   34.50
  -2   1  -5  689.83   34.50
   2   1   5  698.33   34.20
   3  -1   5    9.20    2.50
  -3  -1  -5   15.50    3.20
   3   1   5   11.70    2.10
  -4  -1  -5    1.50    2.60
   4  -1   5    0.80    2.20
   4   1   5    0.20    2.20
  -4   1  -5   -0.70    2.40
  -5  -1  -5   82.19    6.70
   5  -1   5   72.49    5.90
   5   1   5   79.49    5.90
  -5   1  -5   79.29    6.50
   5   1   5   74.39    5.50
   6  -1   5   29.30    4.60
  -6  -1  -5   31.60    5.50
  -6   1  -5   31.30    5.50
   6   1   5   25.20    4.20
  -7  -1  -5   17.30    4.80
   7  -1   5   27.30    5.00
   7   1   5   28.30    4.40
  -7   1  -5   25.90    5.00
  -8  -1  -5    5.70    4.30
   8  -1   5    0.60    3.70
   8   1   5    6.40    3.70
  -8   1  -5    4.10    4.60
  11  -2  -5    3.00    4.40
 -11  -2   5    9.50    5.20
 -11   2   5   12.60    5.30
 -10  -2   5   30.90    5.60
  10  -2  -5   20.90    4.80
 -10   2   5   11.70    4.80
  10   2  -5   20.30    4.60
  -9  -2   5  135.89    9.70
   9  -2  -5  143.59    9.70
  -9   2   5  125.99   10.30
   9   2  -5  131.09    9.30
  -8  -2   5  213.18   12.90
  -8  -2   5  224.18   13.40
   8  -2  -5  258.77   13.70
  -8   2   5  244.38   13.70
   8   2  -5  229.08   13.30
   7  -2  -5  542.55   25.60
  -7  -2   5  487.45   25.00
  -7  -2   5  479.55   24.90
   7   2  -5  474.65   25.00
  -7   2   5  499.15   25.30
   6  -2  -5  358.26   18.60
  -6  -2   5  353.16   18.20
  -6  -2   5  333.47   18.00
  -6   2   5  370.76   18.40
   6   2  -5  351.16   18.20
  -5  -2   5  396.76   20.00
   5  -2  -5  416.86   20.30
  -5  -2   5  384.26   19.60
  -5   2   5  408.36   20.10
   5   2  -5  376.46   19.90
  -4  -2   5    8.30    1.90
  -4  -2   5   10.50    2.40
   4  -2  -5    9.50    2.50
   4   2  -5   11.20    2.40
  -4   2   5    8.80    2.50
   3  -2  -5   44.70    3.60
   3  -2  -5   48.60    3.90
  -3  -2   5   42.60    5.70
  -3   2   5   39.30    3.60
   3   2  -5   38.00    3.80
   2  -2  -5 1307.87   61.69
   2  -2  -5 1282.07   61.59
  -2  -2   5 1317.07   61.79
   2   2  -5 1292.57   61.79
  -2   2   5 1292.47   61.69
   1  -2  -5  103.09    6.00
  -1  -2   5  115.59    6.30
   1  -2  -5  100.39    5.70
   1   2  -5  103.39    6.30
  -1   2   5   91.29    5.70
  -1   2   5  100.09    6.30
   0  -2   5  822.02   39.20
   0  -2  -5  846.42   39.20
   0  -2   5  864.41   39.20
   0  -2  -5  770.42   38.70
   0   2   5  850.91   39.30
   0   2  -5  780.72   38.80
   0   2  -5  804.92   38.90
   0   2   5  793.92   38.70
   1  -2   5  359.56   18.20
  -1  -2  -5  338.37   17.40
  -1  -2  -5  362.56   17.50
   1  -2   5  383.56   17.90
   1   2   5  370.06   18.20
  -1   2  -5  354.96   17.90
   2  -2   5  168.18    9.60
  -2  -2  -5  182.88    9.80
  -2  -2  -5  169.38    8.90
  -2  -2  -5  152.78    8.80
   2   2   5  187.88    9.70
  -2   2  -5  180.18    9.50
  -3  -2  -5  326.17   16.20
   3  -2   5  297.37   16.00
  -3   2  -5  302.97   16.00
   3   2   5  293.57   15.10
   3   2   5  313.77   15.90
  -4  -2  -5   35.20    4.60
   4  -2   5   35.50    4.20
   4   2   5   29.60    3.20
  -4   2  -5   29.10    4.40
   4   2   5   27.70    4.00
   5  -2   5   36.10    4.70
  -5  -2  -5   30.80    5.30
  -5   2  -5   33.60    5.10
   5   2   5   42.60    6.40
   5   2   5   32.30    4.60
  -6  -2  -5   48.40    7.70
   6  -2   5   41.90    6.30
   6   2   5   33.70    4.20
  -6   2  -5   38.50    5.60
   6   2   5   34.40    5.00
   7  -2   5    7.80    3.70
  -7  -2  -5    6.30    4.20
   7   2   5    7.20    3.40
  -7   2  -5    0.40    3.80
   8  -2   5   26.40    5.10
  -8  -2  -5   20.30    5.50
  -8   2  -5   23.10    5.60
  10  -3  -5   -0.50    3.90
 -10  -3   5    7.20    4.40
  10   3  -5    8.60    4.20
 -10   3   5    3.20    4.20
  -9  -3   5   78.39    7.80
   9  -3  -5   86.39    7.70
   9   3  -5   78.09    7.20
  -9   3   5   66.79    7.50
   9   3  -5   76.59    6.90
  -8  -3   5   12.60    4.10
   8  -3  -5   14.30    4.10
  -8  -3   5   18.20    3.90
  -8   3   5   18.40    4.80
   8   3  -5   16.50    4.00
  -7  -3   5 1108.79   55.99
  -7  -3   5 1213.38   56.19
   7  -3  -5 1223.18   56.49
  -7   3   5 1054.19   56.29
   7   3  -5 1193.48   55.99
  -6  -3   5  173.48   10.40
   6  -3  -5  185.98   10.60
  -6  -3   5  179.98   10.30
   6   3  -5  173.08   10.00
  -6   3   5  170.58   10.60
   5  -3  -5   48.70    4.70
  -5  -3   5   55.69    4.90
  -5  -3   5   48.10    4.40
  -5   3   5   58.39    5.00
   5   3  -5   53.19    4.60
  -4  -3   5  224.28   11.90
   4  -3  -5  226.58   12.40
  -4  -3   5  237.88   12.50
   4  -3  -5  231.98   12.50
   3  -3  -5   66.19    4.80
   3  -3  -5   55.89    4.50
  -3  -3   5   64.79    4.40
  -3  -3   5   60.29    4.90
   3   3  -5   67.19    4.70
  -3   3   5   61.49    4.70
  -2  -3   5  231.78   11.90
  -2  -3   5  237.18   12.40
   2  -3  -5  230.58   12.40
   2  -3  -5  221.18   12.00
  -2   3   5  230.08   12.40
   2   3  -5  245.48   12.40
  -1  -3   5  617.34   28.90
   1  -3  -5  604.54   29.00
   1  -3  -5  615.14   28.40
  -1  -3   5  531.85   28.50
   1   3  -5  617.44   29.50
  -1   3   5  552.44   28.40
  -1   3   5  606.64   28.90
   0  -3  -5   14.40    2.90
   0  -3   5    9.20    2.50
   0  -3   5    8.80    2.00
   0   3   5   15.90    2.70
   1  -3   5   66.99    4.80
   1  -3   5   73.29    5.30
  -1  -3  -5   67.19    5.20
  -1   3  -5   67.09    4.90
   1   3   5   79.39    5.50
   2  -3   5   77.79    5.90
  -2  -3  -5   92.59    6.50
  -2   3  -5   83.49    5.70
   2   3   5   84.69    6.10
  -3  -3  -5   86.79    6.80
   3  -3   5   97.49    6.70
  -3   3  -5   80.99    6.30
   3   3   5  100.39    6.80
  -4  -3  -5   46.80    5.70
   4  -3   5   49.40    5.20
   4   3   5   49.20    5.40
  -4   3  -5   47.90    5.40
  -5  -3  -5  253.17   14.80
   5  -3   5  237.98   14.20
  -5   3  -5  254.17   14.50
   5   3   5  250.77   14.10
  -6  -3  -5  132.19    9.60
   6  -3   5  111.79    8.60
  -6   3  -5  124.59    9.90
   6   3   5  119.39    8.80
   7  -3   5    8.10    4.00
  -7  -3  -5    8.60    4.80
  -7   3  -5   16.30    4.90
   7   3   5   11.20    4.10
   8  -3   5   -3.00    3.90
  -8  -3  -5    4.40    5.20
  -8   3  -5   -6.20    4.10
  -9  -4   5   78.89    7.50
   9  -4  -5   62.19    7.20
   9   4  -5   61.09    7.40
  -9   4   5   58.09    7.20
   8  -4  -5  223.08   13.70
  -8  -4   5  226.38   13.50
  -8   4   5  220.88   14.00
  -7  -4   5    8.10    3.60
   7  -4  -5    2.40    3.90
  -7   4   5   -1.50    3.60
   7   4  -5    3.60    2.80
  -6  -4   5   31.40    4.70
   6  -4  -5   29.40    4.70
  -6  -4   5   34.40    5.10
   6   4  -5   29.60    4.30
  -6   4   5   30.50    5.20
  -5  -4   5  242.18   13.20
   5  -4  -5  231.48   12.90
  -5  -4   5  214.68   12.50
   5   4  -5  232.68   12.40
  -4  -4   5  150.78    9.10
   4  -4  -5  159.98    9.70
   4  -4  -5  160.68    9.30
  -4  -4   5  160.38    9.60
   4   4  -5  153.98    9.00
  -3  -4   5   20.80    3.30
   3  -4  -5   10.00    2.60
   3  -4  -5   10.90    2.80
  -3  -4   5   22.20    3.70
   3   4  -5   16.40    2.90
  -3   4   5   18.10    3.00
  -2  -4   5   62.79    5.10
  -2  -4   5   48.70    5.00
   2  -4  -5   62.49    5.20
   2  -4  -5   53.99    4.10
  -2   4   5   58.49    4.80
   2   4  -5   49.10    4.40
   1  -4  -5   25.70    3.70
  -1  -4   5   23.90    3.40
  -1  -4   5   29.20    3.80
   1   4  -5   26.10    3.60
  -1   4   5   24.00    3.50
   0  -4   5   39.10    4.00
   0  -4   5   38.00    4.10
   0  -4  -5   35.00    4.30
   0  -4   5   44.10    4.10
   0   4   5   32.10    4.30
   1  -4   5   50.79    4.70
  -1  -4  -5   44.40    4.80
   1  -4   5   49.99    4.30
   1   4   5   44.20    4.70
  -1   4  -5   41.20    4.50
   2  -4   5   96.09    6.90
  -2  -4  -5  107.99    7.40
   2   4   5   99.19    7.20
  -2   4  -5   93.19    6.90
   3  -4   5   51.49    5.20
  -3  -4  -5   55.19    5.90
  -3   4  -5   48.90    5.30
   3   4   5   47.40    5.60
  -4  -4  -5  245.88   15.90
   4  -4   5  260.17   14.80
   4   4   5  268.37   14.90
  -4   4  -5  262.07   14.90
  -5  -4  -5   74.69    8.00
   5  -4   5   97.99    7.60
   5   4   5   86.69    7.70
  -5   4  -5  100.69   11.50
  -6  -4  -5   35.90    6.30
   6  -4   5   24.30    5.00
   6   4   5   44.40    6.30
  -6   4  -5   24.10    5.50
  -7  -4  -5   14.20    5.30
   7  -4   5   10.30    4.40
   7   4   5   24.20    5.40
  -7   4  -5   15.40    5.30
  -8  -5   5   28.10    5.40
   8  -5  -5   27.10    5.30
   8   5  -5   29.60    5.60
  -8   5   5   28.40    6.30
   7  -5  -5   33.30    5.70
  -7  -5   5   34.40    5.50
  -7   5   5   37.60    6.20
   7   5  -5   44.70    6.40
  -6  -5   5   16.90    4.10
   6  -5  -5   20.40    4.30
  -6   5   5   20.60    4.80
  -5  -5   5   18.30    4.30
   5  -5  -5   19.30    4.00
  -5  -5   5   27.10    4.70
   5  -5  -5   24.50    4.70
   4  -5  -5    0.90    2.50
   4  -5  -5    2.60    2.90
  -4  -5   5   12.50    3.30
  -4  -5   5    5.00    3.10
   4   5  -5    6.10    2.70
  -3  -5   5    8.10    3.20
  -3  -5   5    0.00    2.50
   3  -5  -5    6.50    2.50
   3  -5  -5    5.40    3.10
   3   5  -5    4.20    2.70
  -3   5   5    4.20    2.60
  -2  -5   5   62.69    5.70
   2  -5  -5   60.29    5.90
  -2  -5   5   50.49    5.30
  -2   5   5   59.89    5.60
   2   5  -5   58.19    4.90
  -1  -5   5   59.49    5.30
  -1  -5   5   50.59    5.20
   1  -5  -5   52.79    5.80
   1   5  -5   55.89    5.20
  -1   5   5   60.59    5.70
   0  -5   5   80.79    6.10
   0  -5   5   64.89    5.90
   0  -5  -5   73.69    6.40
   0  -5   5   74.09    6.00
   0   5   5   68.89    6.30
   1  -5   5   40.80    4.60
  -1  -5  -5   41.30    5.60
   1  -5   5   41.90    5.10
   1   5   5   38.30    5.50
   2  -5   5  156.28    9.90
  -2   5  -5  152.88   10.10
   3  -5   5   21.60    5.50
  -3  -5  -5   17.50    4.50
  -3   5  -5   12.30    4.10
   3   5   5   25.90    4.60
  -4  -5  -5    6.70    4.40
   4  -5   5   10.60    3.90
   4   5   5   13.90    4.40
  -4   5  -5   16.50    4.60
   5  -5   5   45.30    6.20
  -5  -5  -5   34.70    6.00
  -5   5  -5   24.30    5.30
   5   5   5   24.80    5.10
   6  -5   5   18.80    4.90
  -6  -5  -5    9.40    5.00
   6   5   5   19.10    5.00
  -6   5  -5   16.70    5.40
   7  -6  -5   -0.80    3.70
  -7  -6   5   10.30    4.50
  -7   6   5    2.00    4.50
   7   6  -5    2.20    4.20
   6  -6  -5   44.20    5.90
  -6  -6   5   41.10    6.40
   6   6  -5   38.90    6.50
  -6   6   5   49.80    7.10
  -5  -6   5   25.90    5.20
   5  -6  -5   18.10    4.50
   5   6  -5   17.20    5.00
   4  -6  -5    7.00    3.70
  -4  -6   5   12.40    3.80
  -4   6   5   12.40    3.70
  -3  -6   5   11.10    3.80
   3  -6  -5    5.70    3.50
  -3   6   5   19.80    4.00
   2  -6  -5   46.90    5.90
  -2  -6   5   55.09    5.60
  -2   6   5   50.09    5.90
   2   6  -5   39.20    5.00
  -1  -6   5    7.90    3.30
   1  -6  -5    8.90    4.00
  -1   6   5    6.50    6.80
   1   6  -5   15.40    3.70
   0  -6   5    0.90    3.20
   0  -6  -5   -0.90    3.10
   0   6   5   -2.80    3.10
   1  -6   5   21.40    4.30
  -1  -6  -5   25.90    5.00
   1  -6   5   20.00    4.20
   1   6   5   23.90    4.80
   2  -6   5   65.99    6.70
  -2  -6  -5   63.59    7.00
   2   6   5   62.79    7.00
  -2   6  -5   53.49    6.50
   3  -6   5    1.80    3.70
  -3  -6  -5   -2.40    3.70
   3   6   5    2.70    3.80
  -3   6  -5    1.20    3.80
   4  -6   5    8.10    3.90
  -4  -6  -5   13.40    4.90
   4   6   5   14.30    5.00
  -4   6  -5   11.20    4.80
  -4  -7   5   16.90    4.90
   4  -7  -5   18.80    5.20
   4   7  -5   18.20    5.30
  -3  -7   5   15.00    4.80
   3  -7  -5    9.70    4.10
   3   7  -5    7.30    4.60
  -3   7   5    9.10    4.20
  -2  -7   5   11.60    4.30
   2  -7  -5    6.10    4.30
  -2   7   5   13.10    4.20
   2   7  -5   10.90    4.50
  -1  -7   5    8.00    4.00
   1  -7  -5    1.30    3.90
  -1   7   5   -2.40    3.50
   1   7  -5    5.70    4.30
   0  -7  -5    0.60    4.00
   0  -7   5   18.90    4.90
   0   7  -5   13.70    4.60
   0   7   5    1.80    4.10
   1  -7   5    6.50    4.00
  -1  -7  -5    5.20    4.20
   1   7   5    5.00    4.30
  -1   7  -5    6.40    4.10
  11   0  -6   46.90    6.60
 -11   0   6   42.40    6.90
  10   0  -6   11.00    4.20
 -10   0   6   12.90    5.80
  -9   0   6  100.59    8.00
   8   0  -6   -3.00    2.80
  -8   0   6    0.90    3.00
   7   0  -6   55.99    5.50
  -7   0   6   66.09    5.20
   6   0  -6  162.58    9.80
  -6   0   6  177.08    9.40
  -6   0   6  163.68    9.10
  -5   0   6  104.79    6.40
   5   0  -6  115.09    7.00
  -5   0   6  108.79    6.40
  -4   0   6   53.59    4.10
   4   0  -6   56.69    4.90
  -3   0   6  730.63   35.10
   3   0  -6  726.83   35.30
   2   0  -6   48.10    4.00
  -2   0   6   49.50    4.00
   1   0  -6  262.37   13.50
  -1   0   6  264.97   13.50
   0   0   6  446.56   21.90
   0   0  -6  444.26   21.90
   1   0   6  128.09    7.20
   1   0   6  127.59    7.20
  -1   0  -6  119.99    7.00
   2   0   6   38.70    4.70
   2   0   6   53.99    4.10
  -2   0  -6   51.69    4.40
   3   0   6   19.40    3.10
   3   0   6   21.60    3.10
  -3   0  -6   29.70    4.20
   4   0   6  160.18    9.50
   4   0   6  163.58    9.20
  -4   0  -6  174.88   10.30
   5   0   6    0.20    2.50
  -5   0  -6   -5.30    3.30
   6   0   6   28.00    4.50
  -6   0  -6   21.60    5.30
   7   0   6  100.79    8.50
  -7   0  -6  123.09    9.60
   8   0   6    2.40    3.60
  -8   0  -6    8.20    4.80
 -11  -1   6   17.20    5.70
  11  -1  -6   26.90    5.50
 -11   1   6   21.10    5.60
  11   1  -6   21.90    5.00
  10  -1  -6    5.00    3.70
  10   1  -6    4.30    3.60
 -10   1   6    4.50    4.00
  -9  -1   6   10.80    4.60
   9  -1  -6   14.90    4.20
  -9   1   6   21.60    4.70
   9   1  -6   16.20    3.90
   8  -1  -6   63.39    5.80
  -8  -1   6   47.20    5.00
  -8  -1   6   51.19    5.90
   8   1  -6   62.49    5.80
  -8   1   6   66.19    5.60
  -7  -1   6  196.38   11.10
   7  -1  -6  204.68   11.80
  -7  -1   6  213.28   11.60
  -7   1   6  201.98   11.40
   7   1  -6  197.88   11.60
   6  -1  -6   25.50    3.70
  -6  -1   6   30.90    3.70
  -6  -1   6   20.60    3.50
   6   1  -6   20.30    3.50
  -6   1   6   25.60    3.50
   5  -1  -6  822.42   38.00
  -5  -1   6  772.22   37.60
  -5  -1   6  774.72   37.30
   5   1  -6  806.92   37.90
  -5   1   6  716.73   37.40
  -4  -1   6  664.03   32.90
   4  -1  -6  603.04   31.40
  -4   1   6  637.74   31.00
   4   1  -6  655.13   31.50
  -4   1   6  661.63   31.10
   3  -1  -6  391.96   20.10
   3  -1  -6  413.66   20.60
  -3  -1   6  433.26   20.60
  -3   1   6  420.76   20.40
  -3   1   6  403.76   20.10
   3   1  -6  426.76   20.70
   2  -1  -6  465.65   22.20
   2  -1  -6  421.76   21.70
  -2  -1   6  458.65   22.20
   2   1  -6  467.55   22.30
  -2   1   6  470.05   22.10
  -2   1   6  425.36   21.70
  -1  -1   6  309.67   15.40
   1  -1  -6  305.37   15.20
   1  -1  -6  310.27   15.00
  -1   1   6  307.67   15.40
  -1   1   6  286.87   14.90
   1   1  -6  305.37   15.50
   0  -1   6  281.47   13.70
   0  -1  -6  261.27   13.50
   0  -1  -6  256.97   13.40
   0   1   6  266.27   13.70
   0   1  -6  269.97   13.80
  -1  -1  -6   64.19    4.40
   1  -1   6   60.69    4.60
   1  -1   6   48.20    4.30
  -1  -1  -6   61.19    4.30
   1  -1   6   61.39    4.40
  -1   1  -6   57.59    4.10
  -2  -1  -6   35.40    3.80
   2  -1   6   39.00    3.80
   2  -1   6   31.60    3.40
   2   1   6   28.30    4.00
  -2   1  -6   34.20    3.50
   2   1   6   34.50    3.30
   3  -1   6   88.99    6.10
  -3  -1  -6   92.09    6.40
   3   1   6   82.99    5.60
  -3   1  -6   92.89    6.30
   3   1   6   88.19    6.10
  -4  -1  -6   66.69    5.90
   4  -1   6   61.09    5.20
  -4   1  -6   56.39    5.60
   4   1   6   64.09    4.80
   4   1   6   61.09    5.30
  -5  -1  -6   40.60    5.90
   5  -1   6   33.40    4.70
  -5   1  -6   38.30    5.50
   5   1   6   34.60    4.30
   5   1   6   33.80    4.60
   6  -1   6   59.89    6.10
  -6  -1  -6   77.69    7.40
   6   1   6   71.69    6.00
  -6   1  -6   63.89    7.00
   6   1   6   70.39    5.90
  -7  -1  -6    2.90    4.20
   7  -1   6    3.60    3.70
   7   1   6   10.70    3.50
  -7   1  -6    3.80    4.30
  -8  -1  -6   20.00    5.70
   8  -1   6   20.80    4.80
   8   1   6   11.50    4.20
  -8   1  -6   14.90    5.40
 -11  -2   6   15.60    5.40
 -11   2   6    7.90    5.20
 -10  -2   6   12.30    4.60
  10  -2  -6    9.10    4.00
  10   2  -6    8.40    4.00
 -10   2   6   11.40    4.50
   9  -2  -6  190.78   12.50
  -9  -2   6  216.68   12.70
  -9  -2   6  207.08   12.10
  -9   2   6  199.68   13.50
   9   2  -6  209.58   12.50
   8  -2  -6  100.09    7.30
  -8  -2   6   83.69    6.90
  -8  -2   6   75.49    6.50
  -8   2   6   80.69    7.10
   8   2  -6   82.29    6.90
   7  -2  -6  197.18   11.50
  -7  -2   6  185.18   10.90
  -7  -2   6  189.18   11.00
   7   2  -6  192.38   11.10
  -7   2   6  190.48   11.10
  -6  -2   6  147.89    9.20
  -6  -2   6  151.58    8.90
   6  -2  -6  169.08    9.60
   6   2  -6  154.38    9.20
  -6   2   6  170.18    9.50
  -5  -2   6   17.30    2.60
   5  -2  -6   17.90    3.20
  -5  -2   6   20.30    3.00
   5   2  -6   20.20    3.20
  -5   2   6   20.70    3.20
   4  -2  -6  519.95   25.60
  -4  -2   6  528.55   25.50
  -4   2   6  513.15   25.10
   4   2  -6  497.95   25.50
   3  -2  -6  462.15   21.90
   3  -2  -6  411.86   21.60
  -3  -2   6  443.36   21.90
  -3   2   6  439.76   21.70
   3   2  -6  443.26   22.40
  -2  -2   6  335.07   17.20
   2  -2  -6  343.17   17.00
   2  -2  -6  338.57   17.00
  -2   2   6  340.97   17.10
   1  -2  -6   33.60    3.30
   1  -2  -6   29.60    2.90
  -1  -2   6   25.20    3.70
   1   2  -6   31.30    3.70
  -1   2   6   33.20    3.80
   0  -2   6  365.36   17.60
   0  -2  -6  332.77   17.50
   0  -2   6  362.16   17.80
   0  -2  -6  337.37   17.20
   0   2   6  355.56   17.80
   1  -2   6  181.38   10.40
  -1  -2  -6  179.58    9.70
   1  -2   6  202.68   10.10
  -1   2  -6  179.58    9.90
   1   2   6  195.98   10.40
  -2  -2  -6   15.20    2.60
  -2  -2  -6   18.60    3.20
   2  -2   6   17.00    3.10
   2  -2   6   19.40    2.90
   2   2   6   19.90    3.10
  -2   2  -6   21.10    3.00
  -3  -2  -6  191.38   10.20
   3  -2   6  164.38    9.80
   3   2   6  170.98    9.80
   3   2   6  166.48    9.00
  -3   2  -6  152.28    9.80
  -4  -2  -6  259.07   14.50
   4  -2   6  271.27   14.40
  -4   2  -6  268.07   14.50
   4   2   6  255.07   14.00
   4   2   6  242.98   13.30
  -5  -2  -6   91.69    7.70
   5  -2   6   95.29    7.30
  -5   2  -6   92.69    7.60
   5   2   6   98.09    7.10
   5   2   6   84.09    6.10
   6  -2   6   12.50    3.70
  -6  -2  -6   13.50    4.70
  -6   2  -6    7.40    4.60
   6   2   6   11.10    3.60
   6   2   6    4.60    3.60
   7  -2   6    3.50    3.50
  -7   2  -6    1.60    4.10
   7   2   6    4.90    3.70
   8  -2   6   -1.00    3.70
  -8  -2  -6    7.70    5.00
  -8   2  -6    6.10    5.30
  10  -3  -6   57.39    7.10
 -10  -3   6   59.39    7.20
  10   3  -6   64.89    6.80
 -10   3   6   68.99    7.60
  -9  -3   6  169.28   11.20
  -9  -3   6  166.38   11.20
   9  -3  -6  189.48   11.70
   9   3  -6  156.48   10.80
  -9   3   6  182.28   11.70
  -8  -3   6  189.38   12.00
   8  -3  -6  199.48   12.40
  -8  -3   6  184.78   12.00
   8   3  -6  225.88   12.40
  -8   3   6  220.78   12.70
  -7  -3   6  472.25   24.60
   7  -3  -6  499.45   25.20
  -7  -3   6  470.55   24.80
   7   3  -6  482.35   24.70
  -7   3   6  501.75   25.20
  -6  -3   6   82.29    6.40
   6  -3  -6   88.09    6.60
  -6  -3   6   81.59    6.00
  -6   3   6   72.69    6.30
   6   3  -6   95.79    6.40
  -5  -3   6   81.49    5.60
   5  -3  -6   71.69    6.00
  -5  -3   6   94.09    6.40
  -5   3   6   85.29    6.20
   5   3  -6   95.59    6.10
   4  -3  -6   32.00    3.60
  -4  -3   6   24.60    3.00
   4  -3  -6   32.10    3.80
  -4  -3   6   23.40    3.70
  -4   3   6   26.10    3.80
   4   3  -6   29.60    3.90
  -3  -3   6  155.38    8.90
   3  -3  -6  146.69    8.90
  -3  -3   6  141.39    8.10
   3  -3  -6  157.08    8.80
  -3   3   6  152.08    8.70
   3   3  -6  153.08    8.70
  -2  -3   6  166.88    9.20
   2  -3  -6  157.58    8.70
   2  -3  -6  146.99    9.00
   2   3  -6  154.08    9.10
  -2   3   6  170.28    9.20
  -1  -3   6   56.29    4.70
   1  -3  -6   53.39    4.70
   1  -3  -6   65.79    4.10
  -1   3   6   50.89    4.80
   1   3  -6   57.69    4.90
   0  -3   6   41.70    4.10
   0  -3  -6   45.30    3.30
   0  -3  -6   46.30    4.30
   0  -3   6   39.30    4.10
   0   3  -6   48.80    3.80
   0   3   6   45.30    4.40
   1  -3   6   12.30    2.50
  -1  -3  -6   12.30    3.10
   1  -3   6   11.90    2.80
  -1   3  -6   16.50    2.80
   1   3   6   16.70    2.90
   2  -3   6    8.30    3.80
   2  -3   6    9.50    2.80
  -2  -3  -6    9.30    3.20
   2   3   6    9.80    2.90
  -2   3  -6    8.60    2.60
   3  -3   6  114.89    8.00
  -3  -3  -6  132.89    8.50
  -3   3  -6  106.89    7.80
   3   3   6  126.69    8.20
   4  -3   6  135.19    8.90
  -4  -3  -6  146.99    9.50
  -4   3  -6  144.79    9.10
   4   3   6  107.69    8.40
  -5  -3  -6  245.78   15.20
   5  -3   6  252.17   14.30
   5   3   6  227.98   13.80
  -5   3  -6  245.38   14.40
   6  -3   6  111.49    8.60
  -6  -3  -6  117.49    9.60
  -6   3  -6  116.19    9.30
   6   3   6  113.59    9.90
   7  -3   6   37.30    5.90
  -7  -3  -6   42.40    6.90
  -7   3  -6   38.60    6.90
   7   3   6   39.50    6.30
   9  -4  -6   93.49    8.30
  -9  -4   6   68.79    7.50
  -9   4   6   76.19    7.90
  -8  -4   6   61.39    6.70
  -8  -4   6   58.19    6.50
   8  -4  -6   52.69    6.60
  -8   4   6   75.09    7.20
   8   4  -6   60.99    6.30
  -7  -4   6  150.68   10.20
   7  -4  -6  181.58   12.80
  -7  -4   6  146.29    9.80
   7   4  -6  141.99    9.50
  -7   4   6  169.28   14.30
  -6  -4   6   13.40    3.30
  -6  -4   6   21.10    4.20
   6  -4  -6   20.40    3.90
   6   4  -6   15.60    3.30
  -6   4   6   14.80    4.20
   5  -4  -6  193.28   10.90
   5  -4  -6  176.78   10.50
  -5  -4   6  162.68   10.00
  -5  -4   6  192.88   10.90
   5   4  -6  160.28   10.20
   4  -4  -6   14.40    3.10
  -4  -4   6   10.30    3.00
   4  -4  -6   15.60    3.30
  -4  -4   6   10.20    2.80
   4   4  -6   17.60    3.20
  -4   4   6   11.70    3.00
   3  -4  -6  190.88   11.30
  -3  -4   6  211.68   11.50
   3  -4  -6  196.78   10.90
   3   4  -6  203.98   11.10
  -3   4   6  193.38   11.10
   2  -4  -6   72.69    6.10
  -2  -4   6   90.89    6.30
  -2  -4   6   84.39    5.60
   2  -4  -6   84.49    5.50
   2   4  -6   81.39    5.90
  -2   4   6   87.79    6.20
  -1  -4   6   21.80    5.20
   1  -4  -6   12.80    3.00
  -1  -4   6   15.00    2.90
  -1   4   6   12.20    3.00
   1   4  -6   19.90    3.60
   0  -4   6   15.60    3.10
   0  -4   6   16.80    3.10
   0  -4  -6   23.20    4.00
   0   4   6   17.40    3.50
   1  -4   6  159.28    9.40
  -1  -4  -6  137.99    9.30
   1  -4   6  153.28    8.90
   1   4   6  155.08    9.50
  -1   4  -6  144.79    9.00
   2  -4   6    2.10    2.90
  -2  -4  -6   -0.20    3.00
  -2   4  -6    1.20    2.60
   2   4   6    6.50    3.10
  -3  -4  -6  380.06   20.30
   3  -4   6  378.76   20.00
   3   4   6  387.06   20.10
  -3   4  -6  360.56   19.90
   4  -4   6  183.88   11.70
  -4  -4  -6  180.58   12.30
  -4   4  -6  199.38   12.10
   4   4   6  195.28   11.90
  -5  -4  -6   -0.40    4.10
   5  -4   6    2.80    3.70
  -5   4  -6    6.60    4.30
   5   4   6    4.20    3.90
   6  -4   6    6.00    4.00
  -6  -4  -6   12.00    4.80
  -6   4  -6   -0.10    4.30
   6   4   6   11.30    4.50
   8  -5  -6   30.80    5.40
  -8  -5   6   38.50    7.90
  -8   5   6   36.80    6.40
  -7  -5   6   61.19    6.40
   7  -5  -6   73.39    7.00
  -7   5   6   69.69    7.50
  -6  -5   6   -0.30    3.30
  -6  -5   6    2.30    3.10
   6  -5  -6   -3.90    3.00
  -6   5   6   -0.80    3.60
  -5  -5   6   10.90    3.70
   5  -5  -6    3.40    3.20
   5  -5  -6    5.40    3.60
  -5  -5   6    7.50    3.50
   5   5  -6   10.60    3.10
  -4  -5   6   62.79    5.50
   4  -5  -6   60.79    5.90
  -4  -5   6   59.19    8.00
   4  -5  -6   44.50    5.20
   4   5  -6   61.89    5.40
  -4   5   6   56.79    5.70
   3  -5  -6    9.60    3.50
  -3  -5   6    1.70    2.70
  -3  -5   6    4.50    3.10
  -3   5   6    5.10    3.00
   3   5  -6    3.10    2.80
  -2  -5   6   33.40    4.50
   2  -5  -6   43.00    5.20
  -2  -5   6   46.50    5.20
   2   5  -6   39.20    4.50
  -2   5   6   34.20    5.00
  -1  -5   6  156.58    9.20
   1  -5  -6  158.78    9.90
  -1  -5   6  139.99    9.30
  -1   5   6  141.19    9.60
   1   5  -6  150.58    9.50
   0  -5   6   98.89    6.80
   0  -5   6   82.79    6.60
   0  -5   6   90.89    7.10
   0  -5  -6   85.59    7.20
   0   5   6   92.29    7.30
   1  -5   6  179.78   10.70
  -1  -5  -6  168.88   11.90
   1  -5   6  201.28   11.30
  -1   5  -6  189.88   11.50
  -2  -5  -6   27.10    5.10
   2  -5   6   38.30    5.10
   2   5   6   35.90    5.70
  -2   5  -6   35.30    5.20
   3  -5   6   11.70    3.80
  -3  -5  -6    6.90    4.20
   3   5   6   11.50    4.20
  -3   5  -6    9.90    4.00
   4  -5   6   70.99    6.90
  -4  -5  -6   72.59    7.70
  -4   5  -6   67.69    7.50
   4   5   6   77.09    7.80
   5  -5   6    6.00    4.00
  -5  -5  -6    9.00    4.80
  -5   5  -6   12.50    5.10
   5   5   6    8.50    4.50
   6  -6  -6   13.40    4.80
  -6   6   6   18.20    5.30
   5  -6  -6   37.70    5.90
  -5  -6   6   45.20    7.70
  -4  -6   6    6.80    3.80
   4  -6  -6    5.80    3.60
  -4  -6   6   12.30    3.90
  -4   6   6   10.50    3.80
  -3  -6   6   35.10    5.50
  -3  -6   6   36.60    5.60
   3  -6  -6   34.00    5.90
   3   6  -6   46.20    7.20
  -3   6   6   41.40    5.70
  -2  -6   6   -1.80    3.20
   2  -6  -6   -0.20    3.30
  -2  -6   6    2.20    3.30
   2   6  -6   -2.20    2.80
  -2   6   6   -2.50    4.70
  -1  -6   6    6.90    3.40
   1  -6  -6   16.40    4.40
  -1  -6   6    8.00    3.60
   1   6  -6   15.10    3.90
  -1   6   6   15.60    4.00
   0  -6   6   17.50    4.00
   0  -6   6   15.70    3.80
   0  -6  -6   20.10    4.80
   0   6   6   21.80    4.70
   1  -6   6    7.40    5.40
  -1  -6  -6    8.50    3.90
   1  -6   6    6.90    3.40
  -1   6  -6   -0.70    3.80
   1   6   6    2.10    3.70
  -2  -6  -6    1.60    3.80
   2  -6   6    1.90    3.80
  -2   6  -6   11.00    4.40
   2   6   6   10.10    4.20
   3  -6   6   23.50    4.90
  -3  -6  -6   16.00    5.10
  -3   6  -6   20.20    5.10
   3   6   6   18.60    4.90
  -4  -6  -6   26.80    5.80
  -4   6  -6   14.50    5.30
   3  -7  -6   11.00    4.40
   3   7  -6   21.60    5.30
  -3   7   6   13.30    4.40
   2  -7  -6   30.30    5.90
  -2   7   6   35.30    5.50
  -1  -7   6   -0.30    5.20
   1  -7  -6    0.60    4.00
  -1   7   6    1.50    4.00
   0  -7  -6   -4.10    4.10
   0  -7   6    3.40    4.00
   0   7   6    5.10    4.00
   0   7  -6    8.40    4.50
 -11   0   7   60.59    7.90
  11   0  -7   53.99    6.80
  10   0  -7   57.39    6.50
 -10   0   7   45.20    6.50
   9   0  -7  117.69    8.60
  -9   0   7  113.59    8.60
  -8   0   7  130.79    8.70
   8   0  -7  138.89    9.20
  -7   0   7   -2.20    2.40
   7   0  -7    2.50    2.80
  -7   0   7    1.50    2.00
  -6   0   7    1.50    1.80
   6   0  -7   -0.70    2.30
  -6   0   7    1.70    1.70
   5   0  -7  543.05   26.10
  -5   0   7  500.75   25.60
   4   0  -7  133.89    7.90
  -4   0   7  127.29    8.00
  -3   0   7 2608.34  123.59
   3   0  -7 2567.24  122.29
   2   0  -7  314.57   16.30
  -2   0   7  332.07   16.90
   1   0  -7  185.78   10.10
  -1   0   7  180.08   11.30
   0   0   7  103.79    7.50
   0   0  -7  112.59    6.70
  -1   0  -7  314.37   15.60
   1   0   7  304.97   15.90
   2   0   7  151.28    8.40
  -2   0  -7  139.49    8.40
   2   0   7  148.09    8.50
   3   0   7   57.79    4.70
   3   0   7   56.29    4.60
  -3   0  -7   49.90    5.00
   4   0   7   -0.20    2.30
   4   0   7   -0.30    2.20
  -4   0  -7   -2.50    3.00
  -5   0  -7   -3.00    3.70
   5   0   7   -0.40    2.50
   6   0   7   47.30    5.60
   7   0   7   12.20    4.10
  -7   0  -7    9.60    4.60
  -8   0  -7   -3.10    4.40
   8   0   7   -3.40    3.60
 -11  -1   7   35.80    6.60
  11  -1  -7   37.80    6.20
  11   1  -7   45.90    6.40
 -11   1   7   46.80    6.90
  10  -1  -7    8.70    4.20
 -10  -1   7   10.90    4.60
  10   1  -7   10.80    4.10
 -10   1   7   11.20    4.40
  -9  -1   7   48.40    5.20
  -9  -1   7   48.80    6.40
   9  -1  -7   50.79    6.00
   9   1  -7   54.09    8.50
  -9   1   7   68.09    6.50
   8  -1  -7   -1.20    2.40
  -8  -1   7    2.80    3.50
  -8  -1   7    0.00    2.30
  -8   1   7    2.10    2.90
   8   1  -7    5.60    3.40
  -7  -1   7   29.20    4.40
   7  -1  -7   43.30    4.70
  -7  -1   7   28.70    4.10
  -7   1   7   38.20    4.30
   7   1  -7   46.50    4.80
   6  -1  -7   49.80    4.90
  -6  -1   7   51.09    4.20
  -6  -1   7   44.40    4.40
   6   1  -7   47.40    4.60
  -6   1   7   52.59    4.90
   5  -1  -7  134.49    8.60
  -5  -1   7  144.59    8.30
  -5   1   7  127.59    8.50
   5   1  -7  161.08    8.70
  -5   1   7  145.89    8.10
  -4  -1   7  656.63   31.60
   4  -1  -7  648.14   31.80
   4   1  -7  672.13   31.80
  -4   1   7  633.74   31.20
  -4   1   7  627.04   31.90
  -3  -1   7  279.67   13.80
   3  -1  -7  239.88   13.10
   3   1  -7  264.17   13.80
  -3   1   7  284.47   15.30
   2  -1  -7  197.58   10.90
  -2  -1   7  206.48   10.90
   2   1  -7  212.48   11.10
  -2   1   7  199.08   11.30
   1  -1  -7   31.30    2.90
  -1  -1   7   36.50    3.80
   1  -1  -7   32.40    3.40
  -1   1   7   21.70    2.60
  -1   1   7   34.50    3.60
   1   1  -7   30.90    3.40
   0  -1   7  430.86   22.40
   0  -1  -7  392.56   20.50
   0  -1  -7  412.96   20.60
   0   1   7  428.56   20.90
   0   1  -7  428.76   21.00
   1  -1   7   91.29    6.10
  -1  -1  -7   87.59    5.70
  -1  -1  -7   84.29    5.70
   1  -1   7  102.09    6.90
  -1   1  -7   84.09    5.50
   1   1   7   93.19    6.10
  -2  -1  -7  133.59    7.80
   2  -1   7  137.09    8.00
   2  -1   7  126.69    7.60
   2   1   7  133.59    7.90
  -2   1  -7  114.09    7.50
   3  -1   7   40.50    4.10
   3  -1   7   46.30    4.40
  -3  -1  -7   44.70    4.80
   3   1   7   36.90    4.30
  -3   1  -7   38.70    4.50
   3   1   7   30.30    3.90
   4  -1   7    6.70    2.80
  -4  -1  -7    4.40    3.30
   4   1   7   10.40    2.70
  -4   1  -7    7.80    3.40
   4   1   7    6.90    2.90
   5  -1   7   51.19    5.50
  -5  -1  -7   66.29    6.80
   5   1   7   49.80    5.20
  -5   1  -7   51.29    6.40
   5   1   7   43.90    4.90
  -6  -1  -7    5.20    4.50
   6  -1   7    0.00    3.30
   6   1   7    1.00    3.00
  -7  -1  -7    3.70    4.70
   7  -1   7    3.50    3.90
  -7   1  -7   17.20    5.50
   7   1   7   11.10    3.50
 -11  -2   7   15.00    5.80
 -11   2   7   14.90    5.40
 -10  -2   7   36.70    5.60
 -10  -2   7   37.30    5.90
  10  -2  -7   25.10    5.20
 -10   2   7   45.30    6.80
  10   2  -7   38.60    5.80
  -9  -2   7  180.68   11.00
   9  -2  -7  178.08   11.50
  -9  -2   7  180.28   11.30
   9   2  -7  185.28   11.60
  -9   2   7  165.38   11.30
  -8  -2   7   34.00    4.80
   8  -2  -7   50.39    7.80
  -8  -2   7   34.10    4.90
   8   2  -7   44.20    5.50
  -8   2   7   43.00    5.40
   7  -2  -7   41.50    5.00
  -7  -2   7   39.70    4.80
  -7  -2   7   38.50    4.50
  -7   2   7   48.90    4.90
   7   2  -7   53.29    5.10
  -6  -2   7   64.39    5.40
  -6  -2   7   73.39    5.00
   6  -2  -7   72.89    6.00
   6   2  -7   72.39    5.80
  -6   2   7   78.29    5.80
  -5  -2   7    4.40    2.20
   5  -2  -7    1.60    2.40
   5   2  -7    6.60    2.40
  -5   2   7    4.70    2.60
  -5   2   7    3.60    2.10
  -4  -2   7  121.19    7.50
   4  -2  -7  117.59    7.10
   4  -2  -7  123.49    7.50
  -4   2   7  120.89    7.20
   4   2  -7  116.69    7.50
  -3  -2   7   33.10    3.50
   3  -2  -7   25.30    2.90
   3   2  -7   20.50    3.60
  -3   2   7   22.60    3.30
  -2  -2   7  353.66   18.40
   2  -2  -7  352.06   18.30
   2  -2  -7  370.06   18.20
   2   2  -7  381.06   18.70
  -2   2   7  368.26   18.60
  -1  -2   7  574.24   28.20
   1  -2  -7  580.64   28.00
   1  -2  -7  559.14   27.90
   1   2  -7  580.64   28.40
  -1   2   7  574.54   28.20
   0  -2   7   19.80    3.40
   0  -2  -7   21.00    2.90
   0  -2  -7   19.50    3.00
   0   2   7   14.30    2.90
   1  -2   7   31.80    3.90
   1  -2   7   29.50    3.50
  -1  -2  -7   30.60    3.30
  -1  -2  -7   29.40    3.90
  -1   2  -7   28.40    3.10
   1   2   7   32.60    4.10
   2  -2   7  111.59    6.90
  -2  -2  -7  116.39    7.40
  -2  -2  -7  111.99    6.60
   2  -2   7  110.39    7.30
  -2   2  -7  100.59    7.80
   2   2   7  119.19    7.60
  -3  -2  -7   35.30    4.00
  -3  -2  -7   37.20    4.90
   3  -2   7   26.30    4.30
   3   2   7   39.60    5.00
  -3   2  -7   35.60    4.70
  -4  -2  -7  113.49    8.20
   4  -2   7  112.89    7.70
  -4   2  -7  114.79    7.90
   4   2   7   91.49    6.60
   4   2   7   95.19    7.50
   5  -2   7  127.39    9.30
  -5  -2  -7  134.49    9.30
  -5   2  -7  118.89    9.00
   5   2   7  112.09    7.70
   5   2   7  123.39    8.60
  -6  -2  -7    4.30    4.00
   6  -2   7    6.20    3.40
   6   2   7    6.10    3.60
  -6   2  -7    5.90    4.30
   7  -2   7   22.00    4.80
  -7  -2  -7   17.30    5.20
  -7   2  -7    9.10    5.10
  10  -3  -7   22.60    5.40
  10   3  -7   26.90    5.20
 -10   3   7   18.70    5.30
  -9  -3   7   19.00    4.10
  -9  -3   7   18.30    5.10
   9  -3  -7    6.00    4.10
   9   3  -7   17.40    4.60
  -9   3   7   14.40    4.70
  -8  -3   7   96.69    7.70
  -8  -3   7   96.79    7.50
   8  -3  -7  103.79    8.00
   8   3  -7   89.89    7.50
  -8   3   7   94.89    8.00
  -7  -3   7  117.39    8.10
   7  -3  -7  106.59    8.30
  -7  -3   7  103.89    7.40
  -7   3   7  116.89    8.40
   7   3  -7  126.39    8.00
   6  -3  -7   43.30    5.10
  -6  -3   7   52.79    4.60
  -6  -3   7   55.09    5.30
  -6   3   7   63.19    5.60
   6   3  -7   58.69    5.30
   5  -3  -7   53.79    4.90
  -5  -3   7   55.59    5.00
   5   3  -7   53.19    5.10
  -5   3   7   46.30    4.40
  -4  -3   7  125.49    7.90
   4  -3  -7  123.19    7.80
   4  -3  -7  132.89    7.90
  -4   3   7  115.69    7.60
   4   3  -7  130.69    8.00
  -3  -3   7  106.29    7.30
   3  -3  -7  113.29    7.20
   3  -3  -7  116.29    7.10
   3   3  -7  103.49    7.20
  -3   3   7  123.39    7.20
  -2  -3   7   73.09    5.70
   2  -3  -7   76.99    5.60
   2  -3  -7   83.29    5.30
   2   3  -7   72.59    5.80
  -2   3   7   74.19    5.80
  -1  -3   7   92.49    6.70
   1  -3  -7  111.39    6.90
   1  -3  -7  109.19    6.20
   1   3  -7   99.29    7.00
  -1   3   7  112.89    7.20
   0  -3  -7   20.60    3.40
   0  -3   7   23.30    3.80
   0  -3   7   21.00    3.50
   0  -3  -7   24.30    2.80
   0   3   7   22.70    3.40
   0   3  -7   20.40    2.90
   1  -3   7   59.29    4.90
   1  -3   7   64.99    5.40
  -1  -3  -7   46.60    5.10
   1   3   7   61.89    5.40
  -1   3  -7   60.39    4.70
  -2  -3  -7   20.20    3.90
   2  -3   7   21.40    3.80
   2   3   7   16.60    3.70
  -2   3  -7   17.20    3.30
   3  -3   7  208.38   12.50
  -3  -3  -7  226.98   13.00
   3   3   7  204.98   12.40
  -3   3  -7  225.28   12.50
  -4  -3  -7   37.60    5.60
   4  -3   7   24.60    4.80
   4   3   7   26.90    4.50
  -4   3  -7   30.00    5.20
  -5  -3  -7   17.00    5.00
   5  -3   7    9.20    3.80
   5   3   7    7.20    5.30
  -5   3  -7   -0.40    3.60
   6  -3   7   54.79    6.60
  -6  -3  -7   46.00    7.30
  -6   3  -7   51.19    6.80
   6   3   7   45.50    6.50
  -7  -3  -7   28.00    6.30
   7  -3   7   17.40    5.00
  -7   3  -7   12.50    5.40
   7   3   7   21.30    5.10
  -9  -4   7    3.60    4.10
   9  -4  -7    4.60    3.90
  -9   4   7   11.20    4.70
  -8  -4   7   74.19    7.20
   8  -4  -7   89.39    7.70
  -8   4   7   86.29    7.80
   8   4  -7   66.99    6.80
  -7  -4   7    3.40    3.30
   7   4  -7    5.10    3.40
  -6  -4   7   28.70    5.10
   6  -4  -7   30.30    4.70
  -6   4   7   34.60    5.20
   6   4  -7   36.80    5.00
  -5  -4   7  151.28    9.70
   5  -4  -7  155.88    9.60
   5  -4  -7  162.18    9.80
  -5  -4   7  158.18    9.10
   5   4  -7  160.48    9.60
  -5   4   7  132.79    9.00
   4  -4  -7    5.90    2.90
  -4  -4   7    5.10    2.90
   4  -4  -7    5.10    2.60
   4   4  -7    6.50    2.90
  -4   4   7    2.70    2.70
   3  -4  -7   37.20    4.00
   3  -4  -7   35.40    4.60
  -3  -4   7   37.00    3.90
  -3  -4   7   37.90    4.60
   3   4  -7   30.10    4.30
  -3   4   7   40.90    4.70
  -2  -4   7   35.20    3.60
  -2  -4   7   36.60    4.40
   2  -4  -7   31.20    4.50
   2  -4  -7   33.00    3.60
  -2   4   7   40.20    4.70
   2   4  -7   36.00    4.40
  -1  -4   7  108.59    7.50
   1  -4  -7  119.79    7.80
  -1  -4   7  122.39    7.10
   1   4  -7  120.09    8.00
  -1   4   7  108.39    7.70
   0  -4   7   35.60    4.30
   0  -4  -7   30.30    4.60
   0  -4   7   26.90    4.50
   0   4   7   34.30    4.80
   0   4  -7   25.20    3.80
  -1  -4  -7  122.89    8.80
   1  -4   7  131.89    8.60
   1  -4   7  139.49    8.20
  -1   4  -7  126.49    8.10
   1   4   7  120.79    8.50
   2  -4   7   33.10    5.10
  -2  -4  -7   33.90    5.40
  -2   4  -7   37.80    4.80
   2   4   7   43.80    5.40
   3  -4   7   96.39    7.80
  -3   4  -7   94.99    7.50
   3   4   7   99.49    7.90
   4  -4   7   73.19    7.60
  -4  -4  -7   79.19    7.80
   4   4   7   81.69    7.30
  -4   4  -7   75.09    7.30
   5  -4   7   57.29    6.80
  -5  -4  -7   65.29    7.90
  -5   4  -7   58.59    7.30
   5   4   7   56.79    6.90
  -6  -4  -7    9.60    5.20
   6  -4   7    8.40    4.30
  -6   4  -7   13.20    5.50
   6   4   7    1.40    4.30
   8  -5  -7    3.20    4.00
  -8   5   7   -1.60    4.10
  -7  -5   7   11.20    3.80
   7  -5  -7   13.30    4.30
  -7   5   7   14.50    5.00
  -6  -5   7   48.90    6.00
   6  -5  -7   40.80    5.60
  -6   5   7   45.20    6.20
  -5  -5   7   17.40    4.30
   5  -5  -7   21.00    4.60
   5  -5  -7   21.10    4.10
   5   5  -7   17.00    3.90
   4  -5  -7   17.60    3.50
   4  -5  -7   14.30    6.00
  -4  -5   7   16.50    4.00
  -4   5   7   18.70    4.00
   4   5  -7   17.90    3.80
  -3  -5   7   46.50    6.90
   3  -5  -7   42.80    5.40
  -3  -5   7   42.10    6.00
   3   5  -7   40.70    5.30
  -3   5   7   47.60    5.50
  -2  -5   7    3.40    2.70
   2  -5  -7   -0.10    3.30
  -2  -5   7    3.50    3.00
  -2   5   7    6.50    3.40
   2   5  -7    5.40    2.90
  -1  -5   7   21.30    4.00
  -1  -5   7   29.40    4.30
   1  -5  -7   19.20    4.20
  -1   5   7   29.70    4.60
   1   5  -7   28.30    4.50
   0  -5  -7   12.50    4.10
   0  -5   7    9.00    3.30
   0   5   7   18.00    5.70
   1  -5   7   70.29    6.30
  -1  -5  -7   67.39    7.10
   1  -5   7   84.99    6.90
   1   5   7   72.69    7.00
  -1   5  -7   85.59    6.70
   2  -5   7    6.30    3.60
  -2  -5  -7    7.10    3.50
   2   5   7    6.10    3.80
  -2   5  -7    4.60    3.40
  -3  -5  -7   26.10    5.10
   3  -5   7   28.50    5.10
   3   5   7   30.80    5.20
  -3   5  -7   24.00    5.10
   4  -5   7    1.90    3.70
  -4  -5  -7    9.80    4.40
  -4   5  -7    1.90    4.20
   4   5   7   -3.00    3.60
  -5  -5  -7   33.50    6.30
   5  -5   7   26.80    5.30
   5   5   7   23.00    5.40
  -5   5  -7   26.50    6.10
  -6  -6   7   18.20    4.80
   5  -6  -7   29.00    5.40
  -5  -6   7   20.30    4.90
  -4  -6   7    4.90    3.70
   4  -6  -7    5.30    3.60
  -4   6   7   -3.50    3.40
  -3  -6   7   25.30    4.80
   3  -6  -7   37.30    5.80
  -3   6   7   33.30    5.10
   3   6  -7   32.00    5.20
   2  -6  -7    3.20    3.90
  -2  -6   7    5.60    3.60
  -2   6   7    1.10    3.40
   2   6  -7    5.10    3.40
   1  -6  -7   18.90    4.80
  -1  -6   7   23.00    4.40
  -1   6   7   23.00    4.70
   1   6  -7   22.10    4.60
   0  -6   7    4.20    4.30
   0  -6  -7   10.90    3.90
   0   6   7    8.20    4.10
   0   6  -7   11.10    4.50
   1  -6   7   36.40    5.90
  -1  -6  -7   27.70    5.00
   1  -6   7   24.10    4.50
   1   6   7   18.70    4.80
  -1   6  -7   33.60    5.50
  -2  -6  -7    8.20    4.50
   2  -6   7   11.30    4.30
  -2   6  -7   12.60    4.50
  -3  -6  -7   22.10    5.70
   3  -6   7   21.80    5.00
   3   6   7   27.20    5.60
  -3   6  -7   36.90    6.20
  11   0  -8   62.09    7.00
 -11   0   8   52.39    7.80
 -10   0   8   50.29    6.60
  10   0  -8   54.29    6.40
   9   0  -8   44.70    5.90
  -9   0   8   42.70    5.70
   8   0  -8   24.20    4.50
  -8   0   8   21.20    3.80
   7   0  -8  114.69    8.00
  -7   0   8  113.89    7.30
  -7   0   8  114.99    7.20
   6   0  -8    6.40    2.70
  -6   0   8    5.70    2.20
   5   0  -8   51.39    4.80
  -5   0   8   57.29    4.60
   4   0  -8  118.39    7.30
  -4   0   8  111.39    7.00
   3   0  -8   10.60    2.70
  -3   0   8   14.20    2.80
  -2   0   8   29.90    3.80
   2   0  -8   31.50    3.80
  -1   0   8   23.80    3.40
   1   0  -8   33.70    3.80
   0   0  -8    3.90    2.20
   0   0   8    1.90    2.20
  -1   0  -8  363.56   18.90
  -1   0  -8  359.06   18.50
   1   0   8  392.36   19.00
   2   0   8  962.90   45.20
   2   0   8  904.51   45.10
   3   0   8  103.49    7.00
   3   0   8  107.49    6.90
  -3   0  -8   90.39    7.00
  -4   0  -8  137.39    9.40
   4   0   8  147.19    8.80
   4   0   8  153.68    9.20
  -5   0  -8    8.10    3.90
   5   0   8   10.50    2.90
   5   0   8    6.80    3.20
  -6   0  -8    3.50    3.90
   6   0   8    2.80    5.10
  -7   0  -8   12.60    4.70
   7   0   8   31.00    5.10
  11  -1  -8   13.70    4.80
 -11   1   8   16.20    5.10
  11   1  -8    9.90    4.40
 -10  -1   8   38.20    7.10
  10  -1  -8   38.90    5.90
 -10   1   8   43.10    7.20
  10   1  -8   40.60    6.20
  -9  -1   8   23.20    4.40
   9  -1  -8   21.30    4.30
  -9  -1   8   27.80    4.70
  -9   1   8   30.70    5.10
   9   1  -8   29.10    4.90
   8  -1  -8    6.20    3.40
  -8  -1   8    7.90    3.00
  -8  -1   8    6.90    3.30
   8   1  -8    3.70    3.40
  -8   1   8    7.70    3.20
  -7  -1   8    9.70    2.90
  -7  -1   8   12.00    3.00
   7  -1  -8   13.10    3.50
   7   1  -8   17.30    3.60
  -7   1   8   10.40    2.50
  -7   1   8   12.10    3.00
  -6  -1   8  129.79    7.80
   6  -1  -8  122.89    8.10
  -6   1   8  124.69    7.50
   6   1  -8  120.99    8.10
  -6   1   8  121.89    7.50
  -5  -1   8   28.70    3.70
   5  -1  -8   27.80    3.70
  -5   1   8   36.30    4.00
  -5   1   8   32.20    3.30
   5   1  -8   23.30    3.90
  -4  -1   8   80.39    5.60
   4  -1  -8   69.79    5.40
  -4   1   8   74.69    5.60
   4   1  -8   79.89    5.70
  -3  -1   8  178.28   10.30
   3  -1  -8  182.58   10.30
  -3   1   8  194.28   10.40
   3   1  -8  184.68   10.40
  -2  -1   8  124.19    7.60
   2  -1  -8  127.59    7.60
   2   1  -8  120.89    7.80
  -2   1   8  126.89    7.70
  -1  -1   8  491.85   23.40
   1  -1  -8  425.46   22.70
   1   1  -8  473.85   23.50
  -1   1   8  489.35   23.40
   0  -1  -8  245.18   12.50
   0  -1   8  240.58   12.90
   0   1   8  249.18   13.00
   0   1  -8  229.18   13.00
  -1  -1  -8  378.96   20.10
  -1  -1  -8  427.96   20.30
   1  -1   8  405.66   20.30
   1  -1   8  404.06   20.50
  -1   1  -8  383.76   19.90
   1   1   8  416.26   20.50
  -2  -1  -8  153.58    8.70
   2  -1   8  143.49    8.70
  -2  -1  -8  151.78    8.80
   2  -1   8  143.19    8.90
   2   1   8  154.48    9.00
  -2   1  -8  132.19    9.30
   3  -1   8   86.29    6.10
  -3  -1  -8   79.39    6.50
   3  -1   8   87.89    6.30
   3   1   8   72.09    5.90
   3   1   8   76.39    6.20
  -3   1  -8   83.99    6.50
  -4  -1  -8   65.09    6.40
   4  -1   8   58.49    5.80
   4   1   8   60.89    5.40
  -4   1  -8   70.59    6.50
   4   1   8   52.49    5.70
  -5  -1  -8   11.40    4.50
   5  -1   8    3.90    4.10
   5   1   8    4.50    3.10
   5   1   8    3.00    3.10
  -5   1  -8    4.30    4.10
   6  -1   8    8.50    3.70
  -6  -1  -8    0.80    4.10
  -6   1  -8    4.10    4.70
   6   1   8    2.00    3.20
  -7  -1  -8    0.80    4.60
   7  -1   8    2.00    3.50
  -7   1  -8    1.30    5.10
   7   1   8   -3.20    3.30
 -10  -2   8   -4.60    3.80
  10  -2  -8    2.50    3.50
 -10   2   8   -0.50    3.90
  10   2  -8    1.40    4.00
   9  -2  -8   36.70    5.50
  -9  -2   8   20.10    4.20
  -9   2   8   36.30    5.20
   9   2  -8   29.40    5.20
  -8  -2   8   27.80    4.20
   8  -2  -8   29.80    4.80
  -8   2   8   24.10    4.50
   8   2  -8   20.00    4.40
  -7  -2   8   91.59    6.80
   7  -2  -8  102.39    7.40
  -7   2   8   83.59    6.70
   7   2  -8   85.89    6.90
  -6  -2   8  269.57   15.60
   6  -2  -8  317.77   16.10
  -6   2   8  291.57   15.50
   6   2  -8  292.57   15.80
  -5  -2   8  340.47   18.10
   5  -2  -8  362.56   18.20
  -5   2   8  346.97   17.70
  -5   2   8  342.47   17.70
   5   2  -8  342.47   18.20
   4  -2  -8   18.50    3.10
  -4  -2   8   12.20    2.80
   4  -2  -8    9.40    2.50
  -4   2   8   14.60    2.90
   4   2  -8   16.70    3.30
  -3  -2   8   50.69    4.50
   3  -2  -8   44.80    4.10
   3  -2  -8   51.29    4.40
   3   2  -8   50.19    4.90
  -3   2   8   53.09    4.60
   2  -2  -8  332.07   17.50
  -2  -2   8  342.27   18.00
  -2   2   8  368.76   18.10
   2   2  -8  361.46   18.20
  -1  -2   8  164.18    9.90
   1  -2  -8  174.38    9.70
   1  -2  -8  191.28    9.80
  -1   2   8  182.48   10.20
   1   2  -8  176.88   10.30
   0  -2  -8   70.29    5.20
   0  -2  -8   74.79    5.10
   0  -2   8   70.79    5.50
   0   2  -8   74.79    5.90
   0   2   8   71.59    5.60
  -1  -2  -8    5.70    2.60
   1  -2   8    8.10    3.10
   1  -2   8    4.80    2.40
  -1  -2  -8    4.70    2.40
   1   2   8    6.50    2.80
  -1   2  -8   10.40    2.50
  -2  -2  -8   41.30    3.90
  -2  -2  -8   44.50    4.90
   2  -2   8   40.80    4.90
   2  -2   8   48.90    4.40
  -2   2  -8   44.50    4.40
   2   2   8   37.80    5.00
  -3  -2  -8   15.40    3.10
  -3  -2  -8   28.10    4.70
   3  -2   8   11.00    3.50
  -3   2  -8    9.70    3.40
   3   2   8   16.90    3.80
   4  -2   8    5.30    3.60
  -4  -2  -8    3.80    3.70
  -4   2  -8    2.00    3.40
   4   2   8    5.50    3.60
  -5  -2  -8   70.69    7.30
   5  -2   8   57.19    6.20
  -5   2  -8   40.60    6.50
   5   2   8   57.89    6.40
  -6  -2  -8   17.40    5.40
   6  -2   8   22.00    4.60
   6   2   8   23.40    5.00
  -6   2  -8   18.60    4.80
   7  -2   8    2.80    4.10
  -7  -2  -8   11.60    5.40
  -7   2  -8   11.80    5.50
 -10  -3   8   35.80    5.60
  10   3  -8   32.50    5.60
 -10   3   8   31.90    6.40
   9  -3  -8   87.59    7.90
  -9  -3   8   81.09    7.50
  -9   3   8   84.99    8.10
   9   3  -8  101.39    8.20
  -8  -3   8   43.20    5.60
   8  -3  -8   40.80    5.80
  -8   3   8   47.80    6.10
   8   3  -8   35.80    5.60
   7  -3  -8  693.53   34.40
  -7  -3   8  643.24   33.90
  -7   3   8  657.43   34.00
   7   3  -8  718.53   34.10
  -6  -3   8   13.40    3.30
   6  -3  -8    9.90    3.20
  -6   3   8    7.40    2.70
   6   3  -8    2.20    2.90
  -6   3   8    6.20    3.10
   5  -3  -8   25.00    4.30
  -5  -3   8   28.40    4.10
  -5   3   8   34.80    4.20
   5   3  -8   30.20    4.60
   4  -3  -8   28.50    4.00
  -4  -3   8   24.20    4.10
   4  -3  -8   24.40    3.70
   4   3  -8   32.90    4.30
  -4   3   8   32.70    4.10
   3  -3  -8   45.50    4.40
   3  -3  -8   46.20    4.50
  -3  -3   8   49.20    4.90
  -3   3   8   45.50    4.70
   3   3  -8   41.70    4.70
  -2  -3   8   47.30    4.70
   2  -3  -8   42.80    4.40
   2   3  -8   42.60    4.70
  -2   3   8   43.40    4.60
   1  -3  -8   13.60    2.90
  -1  -3   8    9.20    2.70
   1  -3  -8    7.70    2.30
  -1   3   8   14.30    3.20
   1   3  -8   10.00    3.20
   0  -3  -8   25.20    4.10
   0  -3   8   31.10    4.10
   0  -3  -8   27.80    3.20
   0   3   8   35.50    4.60
  -1  -3  -8  335.77   18.30
   1  -3   8  339.57   18.40
   1  -3   8  352.96   18.00
   1   3   8  347.27   18.50
  -1   3  -8  365.36   18.90
   2  -3   8   24.50    3.50
   2  -3   8   23.90    4.20
  -2  -3  -8   28.30    5.00
  -2   3  -8   29.00    4.00
   2   3   8   28.40    4.60
  -3  -3  -8   99.59    7.90
   3   3   8   80.79    7.40
  -3   3  -8   84.29    7.00
   4  -3   8   78.49    7.10
  -4  -3  -8   89.89    8.10
  -4   3  -8   81.19    7.40
   4   3   8   72.39    7.10
  -5  -3  -8   60.29    7.10
   5  -3   8   53.79    6.50
   5   3   8   59.59    6.90
  -6  -3  -8    6.90    5.00
   6  -3   8    9.70    4.60
  -6   3  -8    6.50    4.40
   6   3   8   -1.50    4.10
   9  -4  -8  115.79    9.20
  -9  -4   8  102.59    8.80
  -9   4   8  115.29    9.50
   9   4  -8  107.39    8.80
   8  -4  -8   28.20    4.90
  -8  -4   8   37.00    5.70
  -8   4   8   35.90    6.20
   8   4  -8   27.30    4.80
  -7  -4   8   10.10    3.60
   7  -4  -8   14.40    3.80
   7   4  -8   16.50    4.10
  -6  -4   8  173.98   11.30
   6  -4  -8  186.58   11.40
   6   4  -8  179.48   11.10
  -6   4   8  190.98   11.70
  -5  -4   8  683.53   34.80
   5  -4  -8  676.83   33.90
   5  -4  -8  704.43   33.90
  -5   4   8  622.74   33.30
   5   4  -8  701.53   33.80
   4  -4  -8   -1.10    2.60
  -4  -4   8    6.40    2.90
   4  -4  -8    4.10    2.80
  -4   4   8    5.30    3.00
   4   4  -8    0.50    2.90
   3  -4  -8   55.99    5.00
   3  -4  -8   56.99    5.60
  -3  -4   8   63.89    5.80
   3   4  -8   47.10    5.60
  -3   4   8   61.19    5.80
  -2  -4   8   -1.30    2.30
   2  -4  -8   -1.50    3.00
   2  -4  -8   -1.80    2.70
   2   4  -8    2.30    3.00
  -2   4   8    1.40    3.10
   1  -4  -8   15.30    3.60
   1   4  -8   19.60    4.00
  -1   4   8   17.00    3.80
   1   4  -8   11.40    2.80
   0  -4  -8   27.70    4.80
   0  -4   8   25.50    4.30
   0   4  -8   18.20    3.30
   0   4   8   22.10    4.20
  -1  -4  -8   78.49    6.80
   1  -4   8   56.89    6.20
   1  -4   8   71.89    5.90
  -1   4  -8   64.69    5.60
   1   4   8   67.19    6.60
  -2  -4  -8   16.80    4.20
   2  -4   8   30.00    4.40
   2  -4   8   24.80    4.80
   2   4   8   18.70    4.30
  -3  -4  -8   83.39    7.70
   3  -4   8   78.69    7.60
   3   4   8   74.59    7.40
  -3   4  -8   83.89    7.20
   4  -4   8    9.50    3.90
  -4  -4  -8   10.30    4.60
  -4   4  -8    6.80    4.30
   4   4   8   11.80    4.20
  -5  -4  -8    6.30    4.30
   5  -4   8   10.60    4.20
   5   4   8    9.30    4.60
  -5   4  -8    9.60    5.10
  -8  -5   8    3.50    3.70
   8  -5  -8    5.70    4.00
  -8   5   8   12.80    5.30
  -7  -5   8    2.10    3.70
   7  -5  -8    3.50    3.60
  -7   5   8    6.60    4.20
   6  -5  -8  165.08   10.80
  -6  -5   8  169.18   11.20
   6   5  -8  165.08   10.60
   5  -5  -8   22.60    4.10
  -5  -5   8   18.50    4.40
   5  -5  -8   19.60    4.60
   5   5  -8   31.10    5.30
  -5   5   8   24.00    4.10
  -4  -5   8   72.79    7.10
   4  -5  -8   90.89    7.60
  -4   5   8   77.69    7.00
   4   5  -8   81.89    7.00
  -3  -5   8   57.79    6.10
   3  -5  -8   58.69    7.00
   3   5  -8   56.99    6.20
  -3   5   8   43.50    5.90
   2  -5  -8   16.40    4.30
  -2  -5   8    7.80    4.50
  -2   5   8   12.30    3.90
   2   5  -8   12.60    3.80
   1  -5  -8    8.00    6.80
  -1  -5   8    2.80    3.00
  -1   5   8    4.70    3.50
   1   5  -8    6.90    3.80
   0  -5  -8   30.90    5.00
   0  -5   8   29.70    4.80
   0   5  -8   21.50    4.00
   0   5   8   26.10    4.70
   1  -5   8   11.60    3.40
  -1  -5  -8   14.60    4.30
   1  -5   8   14.70    4.30
   1   5   8   18.50    4.50
  -1   5  -8   21.70    4.20
   2  -5   8    7.10    4.00
  -2  -5  -8   10.80    4.20
  -2   5  -8   14.80    4.10
   2   5   8   13.90    4.20
  -3  -5  -8   18.10    5.10
   3  -5   8    8.90    4.20
  -3   5  -8   14.70    4.60
   3   5   8   11.20    4.60
  -4  -5  -8   -2.80    4.10
   4  -5   8    1.90    3.80
   4   5   8    0.90    4.20
  -4   5  -8    5.50    4.80
  -6  -6   8    5.60    4.00
  -5  -6   8   -1.70    3.50
   5  -6  -8   -1.60    4.10
   4  -6  -8   11.20    4.10
  -4  -6   8   12.30    4.10
   4   6  -8    8.20    4.00
  -4   6   8    6.50    3.80
   3  -6  -8   20.20    4.60
  -3  -6   8   16.90    4.50
  -3   6   8   17.50    4.50
   3   6  -8   20.50    4.60
   2  -6  -8   12.70    4.40
  -2  -6   8   15.30    4.20
   2   6  -8   15.90    6.50
  -2   6   8   19.10    4.50
  -1  -6   8   15.70    4.30
   1  -6  -8   11.60    4.60
  -1   6   8   19.70    4.80
   1   6  -8   17.10    4.80
   0  -6  -8   -1.60    3.40
   0  -6   8   -0.80    3.40
   0   6   8   -1.60    3.60
   0   6  -8   -0.80    4.30
  -1  -6  -8    2.20    3.90
   1  -6   8   -2.80    3.90
   1   6   8    4.50    4.10
   2  -6   8   28.10    5.60
  -2  -6  -8   30.90    6.00
   2   6   8   28.30    5.50
  -2   6  -8   28.50    6.60
  11   0  -9    4.40    4.00
  10   0  -9   -3.80    3.40
  -9   0   9   17.10    3.50
   9   0  -9   13.70    4.20
  -8   0   9  184.58   12.20
  -8   0   9  185.08   10.70
   8   0  -9  178.08   12.40
  -7   0   9   55.99    4.90
  -7   0   9   51.69    4.80
   7   0  -9   54.49    5.60
  -6   0   9   39.00    4.60
   6   0  -9   41.10    4.80
  -5   0   9  141.09    8.40
   5   0  -9  134.79    8.70
   4   0  -9    0.30    2.40
  -4   0   9    1.90    2.20
   3   0  -9  144.49    8.70
  -3   0   9  141.49    8.60
  -2   0   9  128.59    8.10
   2   0  -9  134.49    8.20
   1   0  -9   29.50    4.10
  -1   0   9   29.10    4.10
   0   0  -9   -1.40    1.90
   0   0   9    1.20    2.40
  -1   0  -9    1.60    2.20
  -1   0  -9   -3.20    2.40
   1   0   9   -1.70    2.50
  -2   0  -9    9.10    3.10
   2   0   9   10.70    3.10
   3   0   9   90.99    6.80
  -3   0  -9   79.49    7.00
   3   0   9   85.79    6.60
   4   0   9    1.50    2.90
  -4   0  -9    0.20    3.40
   4   0   9    1.80    3.10
   5   0   9   20.10    4.20
  -5   0  -9   19.70    4.90
   5   0   9   24.80    4.50
   6   0   9   -2.90    3.30
  -6   0  -9    3.20    4.70
 -10  -1   9    5.30    3.30
  10  -1  -9   -0.20    3.50
  10   1  -9    9.20    4.30
 -10   1   9    3.30    3.90
  -9  -1   9   30.90    4.80
   9  -1  -9   19.40    4.40
  -9   1   9   20.20    4.30
   9   1  -9   18.20    4.60
   8  -1  -9   17.20    4.50
  -8  -1   9   12.70    3.20
  -8   1   9   15.00    3.60
   8   1  -9   11.80    4.00
   7  -1  -9  226.68   12.70
  -7  -1   9  220.38   12.20
   7   1  -9  210.28   12.50
  -7   1   9  213.98   11.90
  -7   1   9  203.78   11.90
  -6  -1   9   59.09    5.20
   6  -1  -9   61.99    5.70
   6   1  -9   61.99    5.80
  -6   1   9   59.29    5.10
  -6   1   9   57.39    4.70
  -5  -1   9   62.89    5.40
   5  -1  -9   76.59    6.00
  -5   1   9   65.09    5.50
   5   1  -9   75.29    5.80
   4  -1  -9  170.98   10.00
  -4  -1   9  167.08   10.10
  -4   1   9  186.38   10.10
   4   1  -9  166.68   10.10
  -3  -1   9   41.00    4.20
   3  -1  -9   40.10    4.40
   3   1  -9   36.50    4.50
  -3   1   9   43.30    4.40
  -2  -1   9    4.10    2.10
   2  -1  -9    4.60    2.60
  -2   1   9    2.30    2.40
   2   1  -9    6.00    2.80
   1  -1  -9    3.80    2.40
  -1  -1   9    4.30    2.60
   1   1  -9    3.80    2.40
  -1   1   9    3.60    2.40
   0  -1  -9  133.09    7.80
   0  -1   9  156.18    8.60
   0  -1  -9  135.29    8.30
   0   1   9  115.79    8.10
   0   1  -9  140.79    8.60
  -1  -1  -9   20.80    3.40
   1  -1   9   14.70    3.00
  -1  -1  -9   13.50    2.80
  -1   1  -9   19.90    3.80
   1   1   9   12.60    3.10
  -2  -1  -9    2.90    2.90
   2  -1   9    6.60    2.60
  -2  -1  -9    0.00    2.60
   2  -1   9    5.00    3.00
  -2   1  -9    2.40    3.00
   2   1   9    6.10    2.50
   3  -1   9   -0.50    2.50
  -3  -1  -9    5.10    3.30
   3  -1   9    0.00    2.90
   3   1   9    0.70    2.80
  -3   1  -9   -2.00    3.00
   4  -1   9   41.70    5.50
  -4  -1  -9   46.90    6.10
   4   1   9   51.19    5.30
  -4   1  -9   54.29    6.40
   4   1   9   43.70    5.50
  -5  -1  -9    2.80    4.40
   5  -1   9   -0.90    3.40
   5   1   9    8.20    3.60
  -5   1  -9   -0.70    4.50
   5   1   9    2.30    3.00
   6  -1   9   14.00    4.10
  -6  -1  -9   14.30    5.10
   6   1   9   17.30    4.80
  -6   1  -9   13.20    5.80
 -10  -2   9   15.20    4.00
  10  -2  -9   27.00    5.20
 -10   2   9   19.30    5.10
  10   2  -9   26.30    5.30
   9  -2  -9   47.30    6.20
  -9   2   9   50.19    6.00
   9   2  -9   40.90    5.90
  -8  -2   9   16.60    3.60
   8  -2  -9   18.00    4.40
  -8   2   9   10.50    3.80
   8   2  -9   14.20    4.10
   7  -2  -9  206.48   11.90
  -7  -2   9  190.28   11.40
   7   2  -9  185.58   11.70
  -7   2   9  189.38   11.20
  -6  -2   9    7.10    3.10
   6  -2  -9    7.40    3.30
  -6   2   9    4.50    2.80
   6   2  -9    5.60    3.30
  -6   2   9    4.30    2.70
   5  -2  -9  349.57   18.30
  -5  -2   9  348.47   18.20
  -5   2   9  344.77   18.00
  -5   2   9  345.77   17.80
   5   2  -9  346.67   18.40
  -4  -2   9   86.99    6.20
   4  -2  -9   82.59    6.00
   4  -2  -9   77.19    5.60
   4   2  -9   87.29    6.50
  -4   2   9   78.69    6.10
   3  -2  -9   17.90    2.90
  -3  -2   9   14.60    3.00
   3  -2  -9   15.20    2.90
  -3   2   9   15.80    3.10
   3   2  -9   16.40    3.40
  -2  -2   9   95.29    7.20
   2  -2  -9  120.89    7.30
   2  -2  -9  116.29    7.00
  -2   2   9  128.69    7.70
   2   2  -9  128.99    8.00
  -1  -2   9  106.19    7.50
   1  -2  -9  119.79    7.20
   1  -2  -9  115.29    9.30
   1   2  -9  111.59    7.70
  -1   2   9  105.89    7.50
   0  -2  -9   35.10    4.00
   0  -2   9   24.20    4.00
   0  -2  -9   27.90    3.80
   0   2   9   38.60    4.70
   0   2  -9   36.10    4.70
  -1  -2  -9   67.59    5.60
   1  -2   9   65.59    5.30
  -1  -2  -9   52.09    5.00
   1  -2   9   62.09    5.80
   1   2   9   58.09    5.80
   2  -2   9   45.70    4.70
   2  -2   9   45.20    5.30
  -2  -2  -9   53.29    5.40
  -2  -2  -9   45.50    4.50
  -2   2  -9   46.10    4.80
   2   2   9   46.20    5.50
   3  -2   9   56.49    5.30
  -3  -2  -9   68.19    6.50
   3  -2   9   56.39    6.00
   3   2   9   59.69    6.10
  -4  -2  -9   33.40    5.90
   4  -2   9   20.40    4.30
   4   2   9   25.90    4.40
   5  -2   9   15.50    4.40
  -5  -2  -9   16.20    5.00
   5   2   9   12.10    4.00
  -5   2  -9   18.90    5.30
  -6  -2  -9   10.40    5.10
   6  -2   9    7.30    4.00
  -6   2  -9   13.70    5.50
   6   2   9    6.30    4.10
  10  -3  -9   95.89    8.70
 -10  -3   9   91.69    8.40
  10   3  -9  104.29    8.90
 -10   3   9  105.29    9.20
  -9  -3   9    5.40    3.50
   9  -3  -9    7.90    4.20
  -9   3   9   12.80    4.40
   9   3  -9    6.10    4.10
  -8  -3   9   42.00    5.70
   8  -3  -9   37.20    5.70
  -8   3   9   25.50    5.10
   7  -3  -9  560.94   29.00
  -7  -3   9  524.25   27.90
   7   3  -9  526.95   27.40
  -7   3   9  526.95   27.30
  -6  -3   9  121.59    8.70
   6  -3  -9  129.39    8.80
   6   3  -9  142.89    9.00
  -6   3   9  126.89    8.50
  -6   3   9  123.29    8.30
   5  -3  -9  162.38   10.20
  -5  -3   9  179.98   10.60
  -5   3   9  169.88   10.20
   5   3  -9  173.58   10.70
   4  -3  -9  141.59    8.90
   4  -3  -9  155.98    9.30
  -4  -3   9  154.88    9.60
  -4   3   9  140.79    9.10
   4   3  -9  159.58    9.60
  -3  -3   9   97.09    6.90
   3  -3  -9   88.09    6.40
   3  -3  -9   81.39    6.30
  -3   3   9   95.29    6.80
   3   3  -9   82.39    6.80
   2  -3  -9   24.80    3.70
   2  -3  -9   20.10    3.70
  -2  -3   9   21.40    3.60
  -2   3   9   24.30    3.90
   2   3  -9   24.00    4.10
   1  -3  -9  108.29    7.10
  -1  -3   9   86.29    6.90
  -1   3   9  102.89    7.40
   1   3  -9  112.69    7.80
   0  -3  -9   70.19    5.30
   0  -3   9   80.79    6.20
   0  -3  -9   76.89    6.20
   0   3   9   75.69    6.50
   0   3  -9   81.69    6.80
  -1  -3  -9  118.89    8.50
   1  -3   9  145.39    8.50
   1  -3   9  138.89    9.00
   1   3   9  140.09    9.20
  -1   3  -9  115.59    8.70
   2  -3   9    9.30    2.90
  -2  -3  -9    6.20    3.50
  -2   3  -9    7.40    3.00
   2   3   9    5.40    3.70
  -3  -3  -9   -0.60    3.70
   3  -3   9    5.40    3.60
   3   3   9    1.10    3.70
  -3   3  -9    6.80    3.60
   4  -3   9    5.40    3.70
  -4  -3  -9    1.90    3.90
   4   3   9   -0.50    3.60
  -4   3  -9   -1.60    3.60
   5  -3   9  143.79   10.80
  -5  -3  -9  165.98   11.30
   5   3   9  154.38   10.80
  -5   3  -9  134.49   10.70
   9  -4  -9   37.70    6.10
  -9  -4   9   32.10    5.50
  -9   4   9   30.70    5.90
   9   4  -9   32.90    5.50
  -8  -4   9   13.40    4.30
   8  -4  -9   14.30    4.30
  -8   4   9   18.30    5.10
   8   4  -9   16.10    4.20
   7  -4  -9    6.10    3.70
  -7  -4   9    8.10    3.70
   7   4  -9   10.60    4.10
   6  -4  -9  152.08    9.80
  -6  -4   9  143.69    9.80
   6   4  -9  141.09    9.80
  -6   4   9  145.49   10.00
  -6   4   9  145.59    9.30
   5  -4  -9  230.38   13.10
  -5  -4   9  220.68   13.20
   5  -4  -9  231.68   13.00
   5   4  -9  240.68   13.40
  -5   4   9  203.08   12.70
   4  -4  -9   26.90    4.40
   4  -4  -9   23.50    3.90
  -4  -4   9   38.90    6.10
   4   4  -9   37.50    5.40
  -4   4   9   23.20    4.20
   3  -4  -9    5.90    2.80
   3  -4  -9   11.30    3.30
  -3  -4   9   10.70    3.10
   3   4  -9    7.20    3.40
  -3   4   9    3.80    3.30
   2  -4  -9    6.40    3.10
  -2  -4   9    6.00    3.00
  -2   4   9    4.60    3.40
   2   4  -9    8.40    3.40
  -1  -4   9   -1.70    2.80
   1  -4  -9    3.80    3.20
   1   4  -9   -0.10    3.40
  -1   4   9    2.30    3.10
   0  -4  -9   -2.20    3.10
   0  -4   9    3.20    3.00
   0   4  -9   -2.50    3.40
   0   4   9   -0.80    4.20
   1  -4   9    5.70    3.70
   1  -4   9   11.60    3.50
  -1  -4  -9    3.70    3.40
  -1   4  -9    5.90    2.90
   1   4   9    7.90    3.80
  -2  -4  -9   32.80    5.70
   2  -4   9   34.30    5.00
   2  -4   9   35.30    5.80
   2   4   9   43.20    6.40
  -2   4  -9   40.00    5.10
   3  -4   9    6.20    4.10
  -3  -4  -9   10.70    4.50
   3   4   9    4.60    4.00
  -3   4  -9    9.70    4.00
   4  -4   9   44.40    6.50
  -4  -4  -9   58.69    7.50
   4   4   9   49.80    7.00
  -7  -5   9   96.69    8.50
   7  -5  -9   91.39    8.00
  -7   5   9   98.39    8.80
   7   5  -9  113.39    9.20
  -6  -5   9    0.20    3.20
  -6   5   9    7.50    4.10
   6   5  -9   -1.60    3.50
   5  -5  -9   15.20    5.60
   5  -5  -9    9.80    4.10
  -5  -5   9    5.50    3.60
  -5   5   9   11.80    3.80
   5   5  -9   12.60    4.20
  -4  -5   9  179.88   12.70
   4  -5  -9  162.28   10.60
  -4   5   9  137.39   10.20
   4   5  -9  170.28   10.70
  -3  -5   9  198.08   12.20
   3  -5  -9  203.18   12.40
   3   5  -9  203.08   12.40
  -3   5   9  180.08   13.30
   2  -5  -9    2.90    3.80
  -2  -5   9   -1.30    3.00
  -2   5   9   -3.30    3.40
  -1  -5   9    1.60    5.20
   1  -5  -9   -1.30    3.40
   1   5  -9    2.40    4.00
  -1   5   9   -0.20    3.20
   0  -5  -9    1.10    3.50
   0  -5   9    4.10    3.20
   0   5   9   -3.20    3.40
   0   5  -9    4.50    4.20
   1  -5   9    3.30    3.00
   1  -5   9   -1.90    3.50
  -1  -5  -9    5.50    4.10
   1   5   9    8.20    4.00
   2  -5   9    9.60    4.30
  -2  -5  -9    5.50    4.20
   2   5   9    8.00    4.50
  -3  -5  -9   -1.10    4.30
   3  -5   9    1.60    3.90
   3   5   9    0.10    4.00
  -5  -6   9    6.90    4.10
   5  -6  -9   12.40    5.00
  -5   6   9    9.50    4.10
  -4  -6   9   -0.90    3.50
   4  -6  -9   -1.90    3.40
   4   6  -9    3.70    3.90
  -4   6   9    2.10    4.00
   3  -6  -9    9.30    4.30
  -3  -6   9    7.30    4.10
   3   6  -9    3.10    3.80
  -3   6   9    9.60    4.30
   2  -6  -9   10.90    4.40
  -2  -6   9    7.70    3.80
  -2   6   9    5.30    4.10
   2   6  -9    3.40    3.70
   1  -6  -9   18.50    5.00
  -1  -6   9   17.10    4.10
   1   6  -9   14.70    5.10
  -1   6   9    9.70    4.50
   0  -6   9    4.80    3.80
   0  -6  -9    8.20    4.50
   0   6   9   16.70    4.90
   0   6  -9    5.40    4.70
  -1  -6  -9    0.20    4.00
   1   6   9   -2.30    4.10
  10   0 -10   55.19    7.00
  -9   0  10  134.09    9.00
   9   0 -10  137.89   10.00
   8   0 -10    1.00    3.20
  -8   0  10    2.30    2.80
   7   0 -10    7.10    3.20
  -7   0  10    4.40    2.80
   6   0 -10   26.50    4.60
  -6   0  10   24.70    3.90
   5   0 -10    4.10    2.90
  -5   0  10    1.00    2.20
  -4   0  10    0.50    2.40
   4   0 -10    2.60    2.90
   3   0 -10   44.20    4.90
  -3   0  10   43.10    4.70
  -2   0  10    4.40    2.70
   2   0 -10    5.00    2.80
   1   0 -10   33.90    4.50
  -1   0  10   35.20    4.60
   0   0  10  103.79    7.10
   0   0 -10   94.89    6.90
  -1   0 -10    1.50    3.00
  -1   0 -10    0.10    2.30
   1   0  10    1.10    2.50
  -2   0 -10   70.69    6.40
   2   0  10   65.69    6.00
  -2   0 -10   57.59    5.70
   3   0  10   16.60    3.90
   3   0  10   21.30    4.20
  -3   0 -10   13.70    3.90
  -4   0 -10    3.00    4.30
   4   0  10    5.10    3.30
   4   0  10   -5.80    3.10
   5   0  10    2.60    3.70
  -5   0 -10    4.30    4.50
   6   0  10    4.50    4.20
  -6   0 -10    3.60    5.20
  10  -1 -10   13.90    4.60
  10   1 -10    8.20    4.30
  -9  -1  10   96.69    7.40
   9  -1 -10   98.39    8.10
   9   1 -10   85.19    7.90
  -8  -1  10   29.10    5.00
   8  -1 -10   43.50    5.90
  -8   1  10   30.70    4.50
   8   1 -10   39.10    5.60
  -7  -1  10   51.99    5.30
   7  -1 -10   50.09    5.80
   7   1 -10   44.90    5.70
  -7   1  10   37.80    4.90
   6  -1 -10   44.40    5.10
  -6  -1  10   51.19    5.00
   6   1 -10   53.39    5.60
  -6   1  10   41.30    4.90
  -5  -1  10  160.48   10.00
   5  -1 -10  166.58   10.20
  -5   1  10  173.88   10.10
   5   1 -10  172.98   10.50
   4  -1 -10    7.90    3.00
  -4  -1  10   10.30    2.80
  -4   1  10   13.90    3.10
   4   1 -10    9.70    3.30
   3  -1 -10  105.49    7.50
  -3  -1  10  104.09    7.30
   3   1 -10  113.39    7.70
  -3   1  10  116.49    7.60
   2  -1 -10   15.20    3.30
  -2  -1  10   11.40    2.80
  -2   1  10   11.30    3.20
   2   1 -10   12.00    3.30
  -1  -1  10  272.57   15.00
   1  -1 -10  270.57   14.90
  -1   1  10  284.87   15.10
   1   1 -10  287.77   15.30
   0  -1 -10   31.90    4.50
   0  -1 -10   34.20    3.80
   0  -1  10   35.80    4.80
   0   1 -10   42.20    5.00
   0   1  10   30.40    4.60
   1  -1  10   -1.40    2.60
  -1  -1 -10   -1.00    2.40
  -1  -1 -10    0.90    2.40
  -1   1 -10    2.30    3.10
   1   1  10    0.90    2.80
   2  -1  10    6.60    3.10
  -2  -1 -10   14.40    3.60
  -2  -1 -10   21.00    3.80
  -2   1 -10   11.40    3.10
   2   1  10   13.80    3.50
   3  -1  10   63.99    6.30
  -3  -1 -10   79.69    6.50
  -3  -1 -10   68.19    6.60
   3  -1  10   68.09    6.20
  -3   1 -10   56.49    6.50
   3   1  10   72.69    6.40
   4  -1  10    9.90    3.80
   4  -1  10    7.60    3.40
  -4  -1 -10    6.20    4.00
  -4   1 -10   10.80    4.50
   4   1  10   11.40    3.50
  -5  -1 -10   14.00    4.90
   5  -1  10   17.40    4.70
   5   1  10   17.40    4.80
   5   1  10   23.40    4.60
  -5   1 -10   -2.00    4.70
   6  -1  10    1.50    4.00
  -6  -1 -10   -4.40    4.10
   6   1  10    3.30    6.40
  -6   1 -10    3.10    4.90
  10  -2 -10    4.10    4.00
 -10  -2  10    7.10    3.70
  10   2 -10    4.30    4.10
   9  -2 -10   37.20    5.90
  -9  -2  10   41.90    5.60
   9   2 -10   34.50    5.70
  -8  -2  10   33.70    6.70
   8  -2 -10   32.90    5.80
  -8   2  10   39.60    5.00
  -8   2  10   35.70    5.30
   8   2 -10   50.19    5.60
  -7  -2  10  124.59    8.40
   7  -2 -10  120.29    9.90
  -7   2  10  109.69    7.80
   7   2 -10  115.59    8.40
  -7   2  10  108.59    7.90
   6  -2 -10   29.80    4.90
  -6  -2  10   34.50    4.90
   6   2 -10   38.20    5.10
  -6   2  10   34.30    4.30
  -6   2  10   32.00    4.60
   5  -2 -10  321.07   17.10
  -5  -2  10  313.07   17.00
  -5   2  10  335.87   17.00
  -5   2  10  304.07   16.40
   5   2 -10  316.47   17.30
   4  -2 -10   93.99    6.80
  -4  -2  10  100.29    7.00
   4  -2 -10   73.99    5.90
   4   2 -10   99.99    7.30
  -4   2  10  103.09    7.00
   3  -2 -10   19.80    3.10
  -3  -2  10   31.90    4.30
   3  -2 -10   25.60    4.10
   3   2 -10   26.40    4.30
  -3   2  10   24.90    3.90
   2  -2 -10  445.16   21.30
  -2  -2  10  385.76   21.30
  -2   2  10  407.96   21.30
   2   2 -10  418.86   21.70
  -1  -2  10   39.40    4.70
   1  -2 -10   31.10    4.00
   1  -2 -10   32.60    4.50
   1   2 -10   37.50    4.70
  -1   2  10   31.60    4.70
   0  -2  10   74.09    6.20
   0  -2 -10   76.29    5.90
   0  -2 -10   88.39    6.20
   0   2  10   80.29    6.80
   0   2 -10   87.89    7.00
  -1  -2 -10   79.29    6.10
   1  -2  10   73.29    6.30
  -1  -2 -10   73.19    6.30
   1   2  10   77.69    6.80
  -1   2 -10   89.39    7.40
  -2  -2 -10   54.59    5.30
  -2  -2 -10   70.29    6.30
   2  -2  10   57.39    7.80
   2  -2  10   64.89    5.60
  -2   2 -10   55.49    5.60
   2   2  10   65.29    6.40
   3  -2  10    4.20    3.50
  -3  -2 -10    3.40    3.50
   3  -2  10    0.40    2.60
  -3   2 -10   -2.10    3.20
   3   2  10    8.00    6.40
  -4  -2 -10   27.60    5.40
   4  -2  10   24.90    4.60
   4   2  10   30.50    5.00
  -4   2 -10   12.80    4.70
  -5  -2 -10    8.50    4.80
   5  -2  10    5.40    4.00
   5   2  10   11.50    4.20
  -5   2 -10    3.50    4.90
   9  -3 -10   36.00    6.00
  -9  -3  10   36.70    5.90
  -9   3  10   36.40    6.10
   9   3 -10   38.20    6.30
   8  -3 -10    4.90    3.70
  -8  -3  10    3.10    3.30
   8   3 -10    3.00    3.50
  -8   3  10    3.30    3.70
  -7  -3  10   28.70    4.60
   7  -3 -10   27.90    4.80
  -7   3  10   30.90    4.80
  -7   3  10   29.40    4.90
  -6  -3  10   11.80    3.70
   6  -3 -10   14.50    3.90
  -6   3  10   16.70    3.90
   6   3 -10   19.00    4.10
  -6   3  10   13.50    3.70
  -5  -3  10   29.60    5.00
   5  -3 -10   20.90    3.70
   5  -3 -10   46.10    5.20
  -5   3  10   28.10    4.70
   5   3 -10   29.00    4.80
  -4  -3  10   19.50    4.00
   4  -3 -10   17.20    3.40
   4  -3 -10   25.20    4.30
   4   3 -10   28.40    4.70
  -4   3  10   27.90    4.70
   3  -3 -10   -1.10    2.50
   3  -3 -10   -1.10    2.50
  -3  -3  10   -3.30    2.70
   3   3 -10   -6.20    2.80
  -3   3  10   -1.70    2.80
  -2  -3  10   21.50    3.80
   2  -3 -10   28.10    4.00
   2  -3 -10   21.60    3.80
   2   3 -10   28.90    5.00
  -2   3  10   29.40    4.80
   1  -3 -10   52.29    5.20
  -1  -3  10   56.69    5.50
   1  -3 -10   51.79    5.00
   1   3 -10   46.40    6.20
  -1   3  10   59.99    5.90
   0  -3  10   14.40    3.30
   0  -3 -10    8.20    3.30
   0   3  10   12.50    3.90
   0   3 -10   16.20    3.90
   1  -3  10    3.50    2.80
  -1  -3 -10   -0.50    2.90
   1   3  10    2.90    3.70
   2  -3  10    6.40    3.70
   2  -3  10    6.40    3.10
  -2  -3 -10    7.20    3.80
   2   3  10    0.80    3.70
  -3  -3 -10    4.50    3.90
   3  -3  10   -2.50    3.40
   3   3  10    2.00    3.80
  -3   3 -10    4.20    4.00
   4  -3  10   90.19    8.20
  -4  -3 -10   95.89    8.70
  -4   3 -10   77.49    7.70
   4   3  10   74.59    8.00
   5  -3  10   -1.00    4.10
  -5  -3 -10    6.80    5.00
   5   3  10    7.30    4.40
  -5   3 -10    3.90    4.90
   8  -4 -10    3.90    3.80
  -8  -4  10   -1.10    3.40
  -8   4  10    4.40    4.00
   8   4 -10   -4.80    3.70
   7  -4 -10   14.10    4.10
  -7  -4  10    7.70    3.80
  -7   4  10   10.60    4.80
   7   4 -10   18.30    4.60
  -6  -4  10   46.80    6.10
   6  -4 -10   57.39    6.10
  -6   4  10   61.49    6.10
  -6   4  10   51.89    6.20
   5  -4 -10  234.58   13.50
   5  -4 -10  231.18   13.50
  -5  -4  10  238.08   13.80
  -5   4  10  220.58   13.30
   5   4 -10  234.18   14.00
  -4  -4  10   90.49    7.80
   4  -4 -10  115.69    7.80
   4  -4 -10   92.59    7.60
   4   4 -10  123.79    8.50
  -4   4  10  116.49    8.20
   3  -4 -10    6.90    4.50
   3  -4 -10    2.60    3.40
  -3  -4  10    5.20    3.30
   3   4 -10    7.50    4.10
  -3   4  10   14.30    3.80
  -2  -4  10   60.59    6.30
   2  -4 -10   61.39    6.20
   2   4 -10   72.39    7.20
  -1  -4  10   55.59    6.20
   1  -4 -10   63.59    6.10
  -1   4  10   62.09    6.70
   1   4 -10   49.90    6.70
   0  -4 -10    2.50    3.40
   0  -4  10    4.40    3.30
   0   4  10    9.90    4.00
   0   4 -10    9.70    4.10
   1  -4  10    4.80    3.10
  -1  -4 -10    6.40    6.30
   1   4  10    4.20    3.80
   2  -4  10   54.39    6.60
  -2  -4 -10   54.49    6.50
   2   4  10   38.20    6.60
   3  -4  10    9.00    4.20
  -3  -4 -10    5.10    4.50
   3   4  10    4.40    4.30
  -4  -4 -10   13.60    5.20
   4  -4  10   18.20    5.00
   4   4  10    9.30    4.80
   7  -5 -10   10.40    4.10
  -7  -5  10    8.40    4.00
  -7   5  10    8.20    4.40
   7   5 -10   13.50    4.60
  -6  -5  10   -1.60    3.30
   6  -5 -10   -0.50    3.30
  -6   5  10    1.60    3.50
   6   5 -10   -0.90    3.60
  -5  -5  10    7.30    3.60
   5  -5 -10   -0.80    3.60
   5   5 -10   -0.50    3.70
  -5   5  10    4.40    3.60
  -4  -5  10  108.49    8.40
   4  -5 -10   88.59    7.70
   4   5 -10  105.29    8.50
  -4   5  10   94.99    8.10
   3  -5 -10   42.40    5.90
  -3  -5  10   36.60    5.70
   3   5 -10   32.00    5.50
  -3   5  10   35.70    5.80
   2  -5 -10   64.59    7.00
  -2  -5  10   66.49    6.80
   2   5 -10   79.89    7.40
  -2   5  10   76.39    7.40
   1  -5 -10    0.30    3.40
  -1  -5  10    3.10    3.20
   1   5 -10    8.20    4.50
  -1   5  10   -0.50    3.60
   0  -5 -10   12.10    4.40
   0  -5  10   11.10    4.00
   0   5 -10   12.30    4.60
   0   5  10   13.00    4.40
  -1  -5 -10   18.20    5.00
   1  -5  10   14.60    4.60
   1   5  10   16.00    4.80
   2  -5  10   -4.90    3.70
  -2  -5 -10   -3.10    3.80
   2   5  10    1.50    4.30
  -4  -6  10   41.90    6.10
   4  -6 -10   25.60    5.40
  -4   6  10   30.90    5.50
   3  -6 -10    2.70    4.10
  -3  -6  10    7.20    4.00
  -3   6  10    9.80    4.40
   3   6 -10   10.10    4.80
   2  -6 -10   28.00    5.30
  -2  -6  10   17.70    4.50
   2   6 -10   17.70    5.00
  -2   6  10   20.10    5.30
  -1  -6  10   10.80    4.20
   1  -6 -10   17.70    5.10
  -1   6  10   15.90    5.10
   1   6 -10   15.20    5.20
 -10   0  11   30.70    6.10
  10   0 -11   51.09    6.90
  -9   0  11    5.00    3.40
   9   0 -11    1.60    3.80
   8   0 -11   75.19    7.00
  -8   0  11   60.29    6.10
   7   0 -11    7.80    3.80
  -7   0  11   10.20    3.20
   6   0 -11    6.00    3.10
  -6   0  11    5.80    3.10
   5   0 -11    2.60    3.00
  -5   0  11    1.20    2.60
  -4   0  11  147.19    9.50
   4   0 -11  154.18    9.70
  -3   0  11   28.80    4.70
   3   0 -11   26.60    4.70
   2   0 -11   19.00    3.80
  -2   0  11   21.30    3.80
  -1   0  11   29.70    4.80
   1   0 -11   26.90    4.30
   0   0 -11   72.29    6.20
   0   0  11   67.49    6.30
  -1   0 -11    8.80    3.70
   1   0  11    8.70    3.40
  -2   0 -11   12.20    3.30
  -2   0 -11   15.10    4.20
   2   0  11   15.60    3.90
   3   0  11   85.99    7.40
  -3   0 -11   88.39    7.90
  -4   0 -11   -0.10    4.20
   4   0  11    2.40    3.60
   4   0  11    0.00    3.60
  -5   0 -11   18.50    5.50
   5   0  11   15.40    4.90
  10  -1 -11    8.70    4.50
 -10  -1  11    8.10    3.90
  10   1 -11    5.40    4.00
   9  -1 -11  123.39    9.30
  -9  -1  11  114.79    8.70
  -9   1  11  115.09    8.20
   9   1 -11  121.89    9.30
   8  -1 -11    5.60    3.80
  -8  -1  11    5.00    3.50
   8   1 -11    9.10    3.70
  -8   1  11    6.60    3.10
   7  -1 -11   14.90    4.20
  -7  -1  11   17.70    3.80
   7   1 -11   16.20    4.30
  -7   1  11   15.10    3.60
  -6  -1  11  180.28   11.80
   6  -1 -11  229.78   12.50
   6   1 -11  193.28   12.20
  -6   1  11  206.88   12.00
  -5  -1  11   31.80    4.60
   5  -1 -11   38.10    4.80
   5   1 -11   37.50    5.20
  -5   1  11   33.80    5.00
   4  -1 -11  214.08   12.20
  -4  -1  11  202.48   12.10
  -4   1  11  215.68   12.30
   4   1 -11  204.08   12.40
  -3  -1  11  372.26   19.40
   3  -1 -11  340.97   19.20
  -3   1  11  367.96   19.40
   3   1 -11  386.66   19.60
  -2  -1  11   66.99    6.10
   2  -1 -11   73.09    6.10
   2   1 -11   67.99    6.50
  -2   1  11   81.99    6.40
  -1  -1  11   50.89    5.40
   1  -1 -11   48.90    5.20
   1   1 -11   46.00    5.50
  -1   1  11   46.80    5.50
   0  -1  11    1.60    3.00
   0  -1 -11    3.40    3.00
   0   1  11    2.40    3.10
   0   1 -11   -0.90    3.00
   1  -1  11   24.90    4.30
  -1  -1 -11   14.90    3.40
  -1  -1 -11   26.50    4.50
   1   1  11   30.50    4.60
  -1   1 -11   21.80    4.60
  -2  -1 -11   32.10    5.20
  -2  -1 -11   35.30    5.20
   2  -1  11   33.60    5.40
   2   1  11   39.80    5.40
  -2   1 -11   39.60    7.10
  -2   1 -11   41.40    7.20
  -3  -1 -11   16.40    4.20
   3  -1  11   19.00    4.50
  -3  -1 -11   12.40    4.00
   3  -1  11   15.30    3.90
  -3   1 -11    7.10    3.50
   3   1  11   24.40    5.80
   4  -1  11   63.49    6.90
  -4  -1 -11   60.59    6.90
   4   1  11   57.09    6.50
  -5  -1 -11   20.90    5.50
   5  -1  11   31.70    5.40
  -5   1 -11   18.00    5.00
   5   1  11   24.80    4.60
  10  -2 -11   -1.20    3.80
 -10  -2  11    4.10    3.70
  10   2 -11    5.00    4.00
  -9  -2  11   25.50    4.70
   9  -2 -11   19.40    4.70
   9   2 -11   15.80    4.70
   8  -2 -11   71.39    7.00
  -8  -2  11   57.39    6.60
  -8   2  11   60.19    6.00
   8   2 -11   72.99    7.10
  -7  -2  11   27.60    4.60
   7  -2 -11   24.50    4.70
  -7   2  11   28.70    4.90
   7   2 -11   26.00    4.90
   6  -2 -11  204.88   12.10
  -6  -2  11  192.08   12.60
   6   2 -11  200.68   13.00
  -6   2  11  195.78   11.80
  -5  -2  11  230.98   13.80
   5  -2 -11  230.38   13.70
   5   2 -11  270.57   14.50
  -5   2  11  238.88   13.70
  -4  -2  11    3.40    2.80
   4  -2 -11    2.90    2.90
  -4   2  11    2.20    2.90
   4   2 -11    1.90    3.40
  -3  -2  11  135.79    9.40
   3  -2 -11  155.98    9.50
   3   2 -11  142.19    9.80
  -3   2  11  160.38    9.80
   2  -2 -11    7.70    2.50
   2  -2 -11   13.80    3.40
  -2  -2  11   12.10    3.60
   2   2 -11   20.30    4.00
  -2   2  11   11.40    3.40
   1  -2 -11  101.09    7.30
  -1  -2  11  111.29    7.70
   1  -2 -11  104.29    6.90
  -1   2  11  104.89    7.80
   1   2 -11   91.99    7.80
   0  -2 -11   17.50    3.80
   0  -2  11   14.70    3.60
   0  -2 -11   25.70    3.90
   0   2 -11   18.90    4.50
   0   2  11   15.90    4.10
   1  -2  11   23.50    4.10
  -1  -2 -11   26.40    4.60
  -1  -2 -11   18.70    3.90
  -1   2 -11   17.60    4.50
  -2  -2 -11    0.80    3.20
   2  -2  11    3.90    3.00
   2   2  11    5.10    3.50
  -3  -2 -11    5.90    3.90
   3  -2  11    0.20    3.80
   3  -2  11    2.30    3.00
   3   2  11    5.70    3.80
  -4  -2 -11   10.50    4.80
   4  -2  11    6.10    4.20
   4   2  11   16.00    4.50
   9  -3 -11    8.60    4.10
  -9  -3  11    6.00    3.60
   9   3 -11    6.00    4.00
   8  -3 -11   32.60    5.40
  -8  -3  11   18.80    4.20
   8   3 -11   19.50    5.00
  -7  -3  11   26.60    4.50
   7  -3 -11   18.90    4.40
  -7   3  11   19.80    4.10
   7   3 -11   30.00    5.20
   6  -3 -11   17.00    4.00
  -6  -3  11   15.40    3.90
  -6   3  11   16.90    4.10
  -6   3  11   19.80    4.30
   6   3 -11   21.60    4.70
   5  -3 -11    3.60    2.90
   5  -3 -11   14.70    3.70
  -5  -3  11    4.50    3.60
  -5   3  11   13.50    3.90
   4  -3 -11   53.99    5.40
   4  -3 -11   80.39    6.50
  -4  -3  11   76.29    8.20
   4   3 -11   67.19    6.80
  -4   3  11   74.49    6.50
   3  -3 -11   42.70    5.00
   3  -3 -11   25.60    4.40
  -3  -3  11   36.20    5.20
  -3   3  11   39.20    5.30
   3   3 -11   29.60    5.00
   2  -3 -11   34.40    4.60
  -2  -3  11   40.70    5.30
   2  -3 -11   35.60    4.40
   2   3 -11   34.10    6.50
  -2   3  11   40.30    5.90
   1  -3 -11   63.69    6.40
   1  -3 -11   80.99    6.40
  -1  -3  11   80.29    6.80
   1   3 -11   81.59    7.50
  -1   3  11   79.39    7.00
   0  -3 -11  202.68   12.30
   0   3 -11  221.78   13.20
   0   3  11  209.88   12.80
   1  -3  11    0.60    2.80
  -1  -3 -11    1.80    3.30
   1   3  11   -6.10    3.40
  -1   3 -11   -4.40    3.70
   2  -3  11    9.00    3.30
   2  -3  11    9.60    4.20
  -2  -3 -11    7.20    4.00
   2   3  11    4.20    3.90
   3  -3  11    3.20    4.10
  -3  -3 -11    8.40    4.60
   3   3  11    3.60    3.80
   4  -3  11   -3.60    3.90
  -4  -3 -11    0.70    4.80
   4   3  11    1.60    4.10
  -8  -4  11    1.00    3.60
   8  -4 -11   -2.70    3.70
  -8   4  11    0.30    4.10
   8   4 -11   -1.80    3.80
  -7  -4  11    6.70    3.80
   7  -4 -11   14.30    4.50
  -7   4  11    9.70    3.90
   7   4 -11   12.60    4.30
  -7   4  11    5.70    4.30
   6  -4 -11    6.20    4.00
  -6  -4  11   12.50    4.00
   6   4 -11   10.90    4.40
  -6   4  11    3.70    3.60
   5  -4 -11   20.90    4.50
   5  -4 -11   19.00    4.30
  -5  -4  11   14.30    4.00
   5   4 -11   26.30    5.20
  -4  -4  11   15.50    5.90
   4  -4 -11   11.50    3.50
   4  -4 -11   12.20    3.70
  -4   4  11    6.40    3.90
   4   4 -11   12.60    4.40
   3  -4 -11    4.90    3.40
  -3  -4  11    9.10    3.80
  -3   4  11   13.90    4.10
   3   4 -11   15.90    4.70
  -2  -4  11   65.79    6.80
   2  -4 -11   71.69    6.60
   2   4 -11   67.79    7.10
  -2   4  11   66.29    7.00
  -1  -4  11    7.10    3.50
   1  -4 -11    6.30    3.70
  -1   4  11    5.70    4.00
   1   4 -11    6.10    4.00
   0  -4 -11   25.80    4.90
   0  -4  11   24.40    5.90
   0   4  11   12.00    4.10
   0   4 -11   26.40    5.10
  -1  -4 -11    7.60    4.10
   1  -4  11    0.40    4.00
  -1   4 -11   -1.30    4.10
   1   4  11   -0.90    3.70
   2  -4  11   26.10    5.50
  -2  -4 -11   37.50    6.20
   2   4  11   30.20    5.60
   3  -4  11   -4.60    3.70
  -3  -4 -11    7.00    4.80
   3   4  11   -2.50    4.50
  -6  -5  11   25.50    4.90
   6   5 -11   33.20    5.90
  -6   5  11   37.40    5.80
   5  -5 -11   17.10    5.00
  -5  -5  11   20.50    4.80
   5   5 -11   16.00    4.80
  -5   5  11   26.50    4.70
   4  -5 -11   16.50    4.40
  -4  -5  11   33.70    5.70
  -4   5  11   27.90    5.10
   4   5 -11   27.70    5.50
   3  -5 -11  108.69    8.70
  -3  -5  11   90.49    8.30
  -3   5  11  114.89    9.00
   3   5 -11  112.99    9.10
  -2  -5  11    6.00    3.90
   2  -5 -11    2.80    4.00
  -2   5  11    4.00    4.00
   2   5 -11    0.60    4.00
  -1  -5  11   10.60    3.90
   1  -5 -11   11.70    4.20
   1   5 -11   17.10    5.10
  -1   5  11    7.60    4.10
   0  -5  11    4.00    3.60
   0  -5 -11    3.70    4.10
   0   5  11    3.50    4.20
   0   5 -11    3.10    4.10
  -1  -5 -11    6.50    4.40
  -1   5 -11   17.70    5.30
   1   5  11    8.60    4.70
  10   0 -12    5.00    4.50
 -10   0  12    6.70    3.90
  -9   0  12   10.30    3.70
   9   0 -12    2.70    3.80
   8   0 -12    0.20    3.40
   7   0 -12    1.90    3.60
  -7   0  12    1.60    2.80
  -6   0  12   36.90    5.30
   6   0 -12   23.50    5.10
   5   0 -12    8.00    3.40
  -5   0  12   11.50    3.40
  -4   0  12  404.76   20.90
   4   0 -12  381.56   20.90
  -3   0  12   91.89    7.60
   3   0 -12   99.29    7.70
  -2   0  12    3.60    3.30
   2   0 -12    7.80    3.60
  -1   0  12   80.99    7.20
   1   0 -12   92.39    7.40
   0   0 -12   -0.10    2.90
   0   0  12   -3.00    3.10
  -1   0 -12    1.80    2.80
   1   0  12    3.70    3.60
   2   0  12   18.80    5.00
   3   0  12   -1.40    3.50
  -3   0 -12    4.80    4.30
  -4   0 -12   -5.90    4.40
   4   0  12    3.00    3.80
  10  -1 -12    6.70    4.60
 -10  -1  12    3.30    3.80
  10   1 -12    5.90    4.60
  -9  -1  12    4.00    3.50
   9  -1 -12    1.70    3.90
  -9   1  12   -2.80    3.00
   9   1 -12    2.70    3.80
   8  -1 -12   66.49    7.10
  -8  -1  12   67.09    6.60
  -8   1  12   61.19    6.80
   8   1 -12   63.29    6.80
  -7  -1  12   83.49    7.20
   7  -1 -12   82.89    7.50
   7   1 -12   91.89    7.50
  -7   1  12   80.19    7.10
   6  -1 -12  142.49   13.40
  -6  -1  12  129.69   12.10
  -6   1  12  130.09    9.30
   6   1 -12  143.29    9.70
   5  -1 -12   59.79    6.20
  -5  -1  12   51.89    6.20
   5   1 -12   43.90    6.50
  -5   1  12   50.19    6.10
  -4  -1  12  336.87   18.90
   4  -1 -12  339.57   18.80
   4   1 -12  362.96   19.30
  -4   1  12  365.06   19.00
  -3  -1  12  377.66   20.40
   3  -1 -12  395.26   20.40
   3   1 -12  384.36   20.50
  -3   1  12  374.26   20.40
   2  -1 -12   76.19    6.80
  -2  -1  12   81.19    6.80
   2   1 -12   78.99    6.90
  -2   1  12   64.29    6.70
   1  -1 -12   53.79    5.80
  -1  -1  12   43.80    5.70
  -1   1  12   46.70    6.00
   1   1 -12   51.29    6.00
   0  -1 -12   -1.30    3.30
   0  -1  12    2.50    3.30
   0   1 -12    4.80    3.30
   0   1  12    6.10    6.30
   1  -1  12    3.20    3.40
  -1  -1 -12    9.80    3.60
   1   1  12    7.00    3.50
  -1   1 -12    7.50    4.20
  -2  -1 -12    7.90    3.40
   2  -1  12    8.40    3.90
  -2  -1 -12    3.00    3.20
  -2   1 -12    2.30    4.10
   2   1  12    7.00    3.90
  -3  -1 -12    3.60    4.00
  -3  -1 -12    5.50    4.40
  -3   1 -12   10.40    4.80
   3   1  12   12.80    4.20
  -4  -1 -12    4.10    4.30
   4   1  12    2.20    4.00
   9  -2 -12    8.50    4.30
  -9  -2  12    2.20    3.40
   9   2 -12    4.50    4.00
  -8  -2  12   12.60    4.10
   8  -2 -12    6.30    4.70
   8   2 -12    7.10    4.00
  -8   2  12    0.80    3.20
  -7  -2  12   33.60    5.60
   7  -2 -12   33.00    5.30
   7   2 -12   20.90    4.70
  -7   2  12   23.50    4.50
  -6  -2  12   69.29    6.90
   6  -2 -12   74.79    7.50
   6   2 -12   69.29    7.20
  -6   2  12   79.09    7.00
   5  -2 -12   74.29    7.00
  -5  -2  12   64.99    6.60
   5   2 -12   87.09    7.60
  -5   2  12   73.19    7.00
   4  -2 -12   99.49    7.50
  -4  -2  12  124.99    9.90
  -4   2  12   90.59    7.80
   4   2 -12   80.49   11.20
   3  -2 -12   63.39    5.90
  -3  -2  12   40.30    6.00
  -3   2  12   50.89    6.10
  -2  -2  12   58.69    6.20
   2  -2 -12   61.79    6.00
   2   2 -12   36.80    8.90
   1  -2 -12   35.20    5.10
   1  -2 -12   32.20    4.30
  -1  -2  12   34.60    5.30
   1   2 -12   22.50    4.70
  -1   2  12   22.80    4.40
   0  -2 -12    5.00    3.50
   0  -2 -12    0.40    2.70
   0  -2  12   -1.40    3.00
   0   2  12    1.60    3.40
   0   2 -12    0.90    3.80
  -1  -2 -12   33.60    5.00
   1  -2  12   16.40    4.00
  -1  -2 -12   19.40    4.60
   1   2  12   17.70    4.20
  -1   2 -12   16.60    4.70
  -2  -2 -12    8.30    3.90
   2  -2  12   14.10    3.70
   2   2  12   14.30    3.90
  -2   2 -12   15.00    4.90
  -3  -2 -12   16.00    4.80
   3   2  12   17.60    4.40
   8  -3 -12   -5.10    3.50
  -8  -3  12   -0.50    3.40
   8   3 -12    1.70    3.70
  -8   3  12    4.10    3.80
  -7  -3  12    2.80    3.70
   7  -3 -12    3.10    3.50
   7   3 -12   -5.60    3.60
  -7   3  12    3.60    4.20
   6  -3 -12   29.50    5.10
  -6  -3  12   41.30    5.90
   6   3 -12   30.80    5.50
  -5  -3  12   24.60    4.80
   5  -3 -12   31.60    4.60
   5  -3 -12   30.80    4.80
  -5   3  12   39.60    6.40
   5   3 -12   30.40    5.50
   4  -3 -12   41.80    5.20
  -4  -3  12   47.00    5.80
   4  -3 -12   30.50    4.40
   4   3 -12   37.70    6.10
  -4   3  12   40.50    5.80
  -3  -3  12    9.70    3.60
   3  -3 -12    0.30    2.90
   3  -3 -12    8.60    3.50
   3   3 -12   -2.80    3.50
  -3   3  12    2.60    3.50
   2  -3 -12   29.10    4.70
  -2  -3  12   16.90    4.00
   2  -3 -12   16.60    3.70
   2   3 -12   10.10    4.30
  -2   3  12   15.40    4.10
  -1  -3  12   10.30    3.60
   1  -3 -12    7.60    3.40
   1   3 -12    9.90    4.00
  -1   3  12    6.80    3.60
   0  -3  12   14.90    3.80
   0  -3 -12   11.20    3.90
   0   3  12   11.00    4.30
   0   3 -12   17.50    4.90
   1  -3  12   19.70    5.00
  -1  -3 -12   22.90    4.40
   1   3  12   30.80    5.20
  -1   3 -12   19.30    5.30
  -2  -3 -12    4.40    4.00
   2  -3  12    0.70    4.60
  -2   3 -12   -3.10    4.10
   2   3  12    2.50    3.80
  -3  -3 -12    2.50    4.30
   3  -3  12   -2.50    4.20
   3   3  12    4.60    4.10
  -7  -4  12    1.40    3.70
   7  -4 -12   -2.00    3.40
   7   4 -12   -2.40    3.70
  -7   4  12   -0.20    3.70
  -6  -4  12    3.60    3.60
   6  -4 -12    5.10    3.80
   6   4 -12    3.20    4.60
  -6   4  12    6.60    4.00
   5  -4 -12    7.40    3.80
  -5  -4  12   14.30    4.10
   5  -4 -12   14.20    4.20
  -5   4  12    8.80    4.00
   5   4 -12    2.00    4.30
   4  -4 -12   29.10    4.80
  -4  -4  12   31.00    5.20
   4   4 -12   24.90    5.30
  -4   4  12   43.30    6.00
  -3  -4  12   22.40    4.50
   3  -4 -12   24.80    4.50
   3   4 -12   18.60    5.10
  -3   4  12   27.00    4.90
   2  -4 -12    2.50    3.60
  -2  -4  12    5.20    3.70
   2   4 -12    7.70    4.10
  -2   4  12   -3.90    3.30
  -1  -4  12    4.10    3.60
   1  -4 -12    7.30    4.00
  -1   4  12    7.70    4.10
   1   4 -12    3.00    3.70
   0  -4  12   11.40    4.00
   0  -4 -12    6.00    3.90
   0   4  12    1.80    3.90
   0   4 -12    5.00    4.80
   1  -4  12    6.80    4.00
  -1  -4 -12    5.80    4.40
   1   4  12    3.10    4.10
  -1   4 -12    8.40    4.80
   5  -5 -12    1.40    4.10
  -5  -5  12   10.90    4.00
   5   5 -12   11.30    4.90
  -5   5  12   10.40    4.30
   4  -5 -12   22.80    4.80
  -4  -5  12   19.00    4.60
  -4   5  12   15.50    4.60
   4   5 -12   28.00    5.80
  -3  -5  12   40.60    6.30
   3  -5 -12   45.30    6.50
  -3   5  12   46.40    6.70
   3   5 -12   36.40    6.30
  -2  -5  12    4.20    3.80
   2  -5 -12    6.90    4.50
   2   5 -12   14.10    5.10
  -2   5  12    5.40    4.20
  -1  -5  12    4.50    3.60
   1  -5 -12    1.30    4.20
   1   5 -12    2.30    4.10
  -1   5  12    6.10    4.30
   9   0 -13    5.70    4.10
  -9   0  13    7.30    3.80
  -8   0  13    1.30    3.30
   8   0 -13    1.20    3.60
   7   0 -13   12.50    4.20
  -7   0  13    6.40    4.00
   6   0 -13  281.57   16.50
  -6   0  13  288.47   16.20
  -5   0  13   18.30    4.10
   5   0 -13    6.90    3.90
  -4   0  13  294.27   16.70
   3   0 -13   -3.10    3.40
  -3   0  13    4.30    3.70
  -2   0  13  316.97   17.60
   2   0 -13  313.97   17.60
   1   0 -13  215.28   13.50
  -1   0  13  209.98   13.00
   0   0  13  163.68   11.10
  -1   0 -13   20.80    4.40
   1   0  13   22.40    4.70
   2   0  13   11.00    4.10
  -2   0 -13    2.70    4.00
   3   0  13    2.40    3.90
  -3   0 -13   10.50    4.80
   9  -1 -13    4.10    4.30
  -9  -1  13    1.90    3.80
   9   1 -13    2.60    4.00
  -9   1  13    3.30    3.50
   8  -1 -13    2.00    3.90
  -8  -1  13    6.80    3.80
  -8   1  13    6.10    3.80
   8   1 -13    6.70    4.10
   7  -1 -13   17.00    4.40
  -7  -1  13    8.80    3.50
  -7   1  13   16.20    4.10
   7   1 -13    9.90    4.20
   6  -1 -13   16.80    4.30
  -6  -1  13    9.80    3.50
   6   1 -13   18.60    4.40
  -6   1  13   26.60    4.80
   5  -1 -13    3.60    3.70
  -5  -1  13   14.10    4.20
  -5   1  13   11.30    4.00
   5   1 -13    5.50    4.10
  -4  -1  13  179.98   11.60
   4  -1 -13  177.78   11.50
   4   1 -13  168.98   11.70
  -4   1  13  190.08   11.70
   3  -1 -13   31.90    5.50
  -3  -1  13   23.60    4.40
  -3   1  13   29.90    5.00
   3   1 -13   28.60    5.20
   2  -1 -13   29.70    4.90
  -2  -1  13   15.70    4.30
   2   1 -13   20.80    4.70
  -2   1  13   33.40    5.60
   1  -1 -13    7.60    4.00
  -1  -1  13    3.90    3.70
  -1   1  13    7.60    4.00
   1   1 -13   12.20    4.20
   0  -1  13    6.10    3.80
   0  -1 -13    2.90    3.70
   0   1  13    0.10    3.50
   0   1 -13   -0.50    3.40
  -1  -1 -13   -4.20    3.70
   1  -1  13    2.30    3.80
   1   1  13    6.60    3.60
  -1   1 -13   -1.10    3.80
  -2  -1 -13    5.20    4.00
   2  -1  13   17.70    4.40
   2   1  13    6.20    4.10
  -2   1 -13   18.90    5.20
   3  -1  13    3.90    4.30
   3   1  13    6.10    4.20
  -3   1 -13    5.90    4.90
  -9  -2  13    7.70    4.20
   9  -2 -13    6.80    4.60
  -9   2  13    6.60    5.90
   9   2 -13    1.10    3.80
   8  -2 -13    6.50    4.30
  -8  -2  13    7.90    4.20
   8   2 -13   11.50    4.40
  -8   2  13    3.50    3.50
   7  -2 -13   61.19    6.90
  -7  -2  13   66.69    7.10
   7   2 -13   70.79    7.30
  -7   2  13   59.29    7.00
  -6  -2  13   17.80    4.40
   6  -2 -13   23.60    4.70
  -6   2  13   25.00    4.70
   6   2 -13   25.00    5.00
   5  -2 -13  133.79   10.00
  -5   2  13  141.39   10.10
   5   2 -13  151.88   10.50
   4  -2 -13   71.59    7.00
  -4  -2  13   73.49    7.20
   4   2 -13   99.99    8.00
  -4   2  13   76.69    7.40
   3  -2 -13   11.20    3.70
  -3  -2  13    9.80    3.90
  -3   2  13   12.00    4.10
   3   2 -13   13.70    4.40
   2  -2 -13   18.20    4.30
  -2  -2  13    5.80    3.80
   2   2 -13    8.70    4.30
  -2   2  13   14.50    4.20
   1  -2 -13   -0.40    3.50
  -1  -2  13    1.70    3.50
  -1   2  13    3.60    3.60
   1   2 -13    0.10    3.50
   0  -2  13   10.00    3.90
   0  -2 -13    5.50    4.00
   0   2 -13    9.20    3.90
   0   2  13    9.60    4.00
   1  -2  13   14.10    4.10
  -1   2 -13   14.50    5.00
   1   2  13   10.20    4.20
   2  -2  13   14.00    4.00
  -2   2 -13   17.10    5.30
   2   2  13   18.70    4.50
  -8  -3  13    5.70    3.70
   8  -3 -13    8.60    4.60
   8   3 -13   11.10    4.90
  -8   3  13    9.90    4.20
   7  -3 -13    9.00    4.20
  -7  -3  13    3.20    3.70
   7   3 -13    9.00    4.20
  -7   3  13    7.70    4.20
  -6  -3  13    1.40    3.70
   6  -3 -13    5.30    3.70
   6   3 -13    6.00    4.30
  -6   3  13   -1.00    3.60
  -5  -3  13   69.59    7.40
   5  -3 -13   74.49    7.20
  -5   3  13   77.99    7.70
   5   3 -13   77.09    7.90
   4  -3 -13    0.70    3.20
  -4  -3  13   -0.90    3.40
  -4   3  13    3.20    3.70
   4   3 -13    0.90    4.00
   3  -3 -13   38.70    5.60
  -3  -3  13   38.40    6.20
  -3   3  13   56.09    6.50
   3   3 -13   51.39    6.80
  -2  -3  13   43.50    6.10
  -2   3  13   45.00    6.30
   2   3 -13   58.99    7.10
  -1  -3  13    7.20    3.50
   1   3 -13    6.90    4.10
  -1   3  13    9.50    3.90
   0  -3  13   11.60    3.90
   0   3 -13    9.40    4.30
   0   3  13    3.50    3.70
  -1  -3 -13   19.30    5.80
   1  -3  13   20.50    4.50
  -1   3 -13   22.20    5.50
   1   3  13   18.80    4.90
  -2  -3 -13    1.60    3.90
  -6  -4  13   -0.50    3.50
   6  -4 -13    8.40    4.20
   6   4 -13    7.60    5.00
  -6   4  13    4.30    4.00
  -5  -4  13   22.30    5.00
  -5   4  13   36.50    5.60
   5   4 -13   31.80    6.00
  -4  -4  13    9.70    4.10
  -4   4  13    0.30    3.80
   4   4 -13    7.20    4.60
  -3  -4  13   -1.30    3.70
   3   4 -13    3.20    4.40
  -3   4  13    2.90    3.80
   2  -4 -13   -0.50    3.60
  -2  -4  13    3.00    3.70
  -2   4  13    0.00    3.70
   2   4 -13    9.80    4.70
   1  -4 -13    4.20    3.90
  -1  -4  13   -1.50    3.70
  -1   4  13    9.20    4.20
   1   4 -13    1.80    4.00
   0  -4 -13   24.20    5.00
   0  -4  13   17.50    4.70
   0   4 -13   34.00    6.60
   0   4  13   23.30    5.20
  -9   0  14   39.10    6.40
  -8   0  14   29.70    5.10
   8   0 -14   43.80    6.20
   7   0 -14   -0.10    3.70
  -7   0  14    4.30    4.10
  -6   0  14    7.60    3.80
   6   0 -14    6.30    4.20
   5   0 -14   28.40    5.20
  -5   0  14   24.50    4.60
  -4   0  14    9.80    3.80
   4   0 -14   10.10    4.80
  -3   0  14    3.40    3.60
   3   0 -14    7.50    4.50
  -2   0  14  463.35   24.80
   2   0 -14  457.55   24.50
  -1   0  14   44.40    6.60
   1   0 -14   32.60    5.70
   0   0  14    6.20    4.00
   0   0 -14    1.50    4.20
   1   0  14    3.10    4.10
  -1   0 -14    2.90    3.80
  -2   0 -14    2.60    3.90
   2   0  14    5.10    4.30
  -8  -1  14    4.50    3.90
   8  -1 -14    5.50    4.30
   8   1 -14    8.30    4.40
  -8   1  14    6.20    4.10
   7  -1 -14   12.20    4.20
  -7  -1  14   15.60    4.30
   7   1 -14    9.50    4.50
  -7   1  14    7.20    3.80
   6  -1 -14   27.60    4.90
  -6  -1  14   17.30    4.20
   6   1 -14   20.40    4.70
  -6   1  14   29.80    5.00
  -5  -1  14   34.30    5.60
   5  -1 -14   35.30    5.90
   5   1 -14   35.00    5.90
  -5   1  14   34.50    5.60
  -4  -1  14    5.50    3.70
  -4   1  14    1.70    3.90
   4   1 -14   -8.10    4.10
   3  -1 -14  182.38   11.90
   3   1 -14  182.08   13.00
  -3   1  14  179.08   12.00
   2  -1 -14   80.89    7.90
  -2  -1  14   78.09    7.90
  -2   1  14   95.09    8.40
   2   1 -14  107.69    8.80
   1  -1 -14   28.00    5.20
  -1  -1  14   15.00    4.60
  -1   1  14   23.70    5.00
   1   1 -14   18.80    4.90
   0  -1  14   44.00    6.80
   0  -1 -14   55.99    6.90
   0   1 -14   56.19    7.00
   0   1  14   49.60    6.80
   1  -1  14   48.50    6.90
  -1  -1 -14   48.60    7.00
  -1   1 -14   44.00    6.70
   1   1  14   47.30    6.90
   2  -1  14   22.30    5.30
  -2  -1 -14   25.50    5.70
  -2   1 -14   45.50    7.60
   2   1  14   40.60    6.80
  -8  -2  14    3.60    4.20
   8  -2 -14    2.90    4.00
  -8   2  14    6.90    3.90
   8   2 -14    9.90    4.30
  -7  -2  14    7.80    4.10
   7  -2 -14    4.70    4.20
   7   2 -14   15.50    4.70
  -7   2  14   14.80    4.60
  -6  -2  14    1.10    3.40
   6  -2 -14   -0.80    3.60
   6   2 -14    5.60    4.50
  -6   2  14    0.70    3.90
  -5  -2  14   35.40    5.90
   5  -2 -14   33.70    5.50
   5   2 -14   41.80    6.70
  -5   2  14   29.90    5.30
   4  -2 -14    4.10    4.00
  -4  -2  14    4.80    3.70
  -4   2  14    8.50    4.20
   4   2 -14   14.00    4.90
  -3  -2  14    6.80    3.70
   3   2 -14    3.10    4.30
  -3   2  14    9.70    4.20
   2  -2 -14   -1.40    3.60
  -2  -2  14   -0.10    4.00
   2   2 -14   -0.10    3.90
  -2   2  14    5.70    4.00
  -1  -2  14   68.79    7.40
   1  -2 -14   79.19    7.50
   1   2 -14   74.59    7.90
  -1   2  14   54.59    7.20
   0  -2  14    8.40    4.20
   0   2 -14    4.00    4.20
   0   2  14   11.50    4.30
   1  -2  14   19.70    4.70
   1   2  14   27.10    5.30
  -1   2 -14   29.90    5.90
   7  -3 -14   28.40    5.60
  -7  -3  14   14.70    4.70
   7   3 -14   25.40    5.40
  -7   3  14   29.40    5.40
   6  -3 -14    2.00    3.90
  -6  -3  14    2.00    3.90
   6   3 -14    3.70    4.50
  -6   3  14    1.30    3.90
  -5  -3  14    0.10    3.50
   5  -3 -14    3.70    3.90
  -5   3  14    2.90    4.10
   5   3 -14    1.10    4.30
  -4  -3  14   11.40    4.10
   4  -3 -14   13.30    4.10
  -4   3  14   19.30    4.70
   4   3 -14   20.50    5.40
  -3  -3  14   -2.70    3.70
   3  -3 -14    4.40    4.40
  -3   3  14    0.50    3.70
   3   3 -14   -0.30    4.20
  -2  -3  14    0.20    3.50
  -2   3  14    7.00    4.00
   2   3 -14    6.10    4.50
  -1  -3  14   13.20    4.30
  -1   3  14   23.90    5.00
   1   3 -14   14.90    4.80
   0  -3  14    6.30    4.00
   0   3  14   18.80    4.80
   0   3 -14    7.60    4.50
  -4  -4  14    8.00    4.40
  -4   4  14    3.30    4.30
   4   4 -14   14.10    5.20
  -3  -4  14   15.90    4.70
  -3   4  14   12.80    4.70
   3   4 -14    4.20    5.00
   8   0 -15    5.90    4.40
  -8   0  15    3.90    3.80
  -7   0  15   84.39    8.70
   7   0 -15   91.89    8.40
  -6   0  15   -1.40    3.80
   6   0 -15    7.10    4.20
  -5   0  15    2.20    3.30
   5   0 -15    5.50    4.00
   4   0 -15    1.20    4.10
  -4   0  15    0.20    3.70
  -3   0  15  130.89   10.40
   3   0 -15  146.39   10.80
   2   0 -15    8.60    4.90
  -2   0  15    9.30    4.90
   1   0 -15  172.08   12.10
  -1   0  15  175.18   12.20
   0   0  15    9.40    4.50
   0   0 -15   13.80    5.00
  -7  -1  15    8.70    3.90
   7  -1 -15    7.60    4.60
  -7   1  15   10.70    4.10
   7   1 -15   21.50    5.40
   6  -1 -15   10.70    4.20
  -6  -1  15    8.30    3.80
   6   1 -15    5.30    4.20
  -6   1  15   12.90    4.50
   5  -1 -15   16.50    4.60
  -5  -1  15   23.40    5.10
   5   1 -15   19.70    5.50
  -5   1  15   20.40    5.10
   4  -1 -15   -1.50    3.70
  -4  -1  15    0.50    3.80
   4   1 -15    1.40    4.50
  -4   1  15    5.10    4.10
  -3  -1  15    1.80    3.90
   3  -1 -15    7.90    4.10
  -3   1  15   11.80    4.40
   3   1 -15   14.00    4.90
   2  -1 -15   41.60    7.20
  -2  -1  15   50.79    7.00
   2   1 -15   53.59    7.50
  -1  -1  15   14.70    4.60
   1  -1 -15   22.80    5.30
   1   1 -15   12.20    5.00
  -1   1  15   14.10    4.50
   0  -1 -15   84.09    8.50
   0  -1  15   86.69    8.70
   0   1 -15   86.29    8.90
   0   1  15   91.99    8.80
  -7  -2  15    6.10    4.10
   7  -2 -15    5.30    4.70
  -7   2  15    5.40    4.10
   7   2 -15    5.50    4.60
   6  -2 -15   22.00    4.90
  -6  -2  15   20.90    4.80
  -6   2  15   29.50    5.80
   6   2 -15   26.60    5.70
  -5  -2  15    9.70    4.10
   5  -2 -15    7.20    4.20
   5   2 -15    9.00    5.00
  -5   2  15    8.20    4.10
   4  -2 -15   11.60    4.50
  -4  -2  15    9.70    4.20
   4   2 -15    5.70    4.70
  -4   2  15   14.10    4.90
   3  -2 -15   11.80    4.30
  -3  -2  15    8.60    4.00
  -3   2  15   15.20    4.90
   3   2 -15   11.60    5.00
   2  -2 -15   18.00    5.00
  -2  -2  15    9.80    4.50
  -2   2  15   10.10    4.50
   2   2 -15    0.80    4.50
  -1  -2  15    0.70    4.20
   1  -2 -15    5.20    7.70
   1   2 -15   -1.40    4.40
  -1   2  15    6.30    4.40
  -5  -3  15   -1.40    3.80
   5  -3 -15    0.60    4.00
   5   3 -15    0.60    4.90
  -5   3  15    1.20    4.50
  -4  -3  15    9.60    4.20
   4  -3 -15   22.00    5.30
   4   3 -15   28.70    5.90
  -4   3  15   24.20    5.30
  -3  -3  15    1.30    3.90
   3   3 -15   -1.40    4.70
  -3   3  15   10.90    4.70
  -2  -3  15   13.20    4.40
   6   0 -16    3.60    4.50
  -6   0  16    3.70    4.40
   5   0 -16   -1.10    4.00
  -5   0  16   -0.50    3.90
   4   0 -16   -2.40    4.20
  -4   0  16    3.20    4.10
  -3   0  16    6.40    4.40
   3   0 -16    6.90    5.00
  -2   0  16    1.60    4.00
   2   0 -16   -1.00    5.00
  -6  -1  16   -1.80    3.70
  -6   1  16   -0.70    3.80
   5  -1 -16    3.80    4.50
  -5  -1  16   14.10    5.00
  -5   1  16   -4.00    4.10
   5   1 -16    1.50    4.50
   4  -1 -16    1.50    4.10
  -4  -1  16    4.30    4.30
  -4   1  16   10.50    5.00
   4   1 -16    2.40    4.60
  -3  -1  16   19.00    5.10
   3  -1 -16   29.30    5.80
  -3   1  16   30.60    5.80
   3   1 -16   30.50    6.30
   2  -1 -16    4.10    4.80
  -2  -1  16   -3.40    3.90
  -2   1  16    2.10    4.20
   2   1 -16    1.80    4.90
   0   0   0    0.00    0.00
_computing_structure_solution     'SHELXT 2018/2 (Sheldrick, 2018)'
;
_shelx_hkl_checksum     43279
_shelx_res_file
;
TITL JTM1539_0m_a.res in P2(1)
    JTM1539_0m_a.res
    created by SHELXL-2019/1 at 15:05:05 on 06-Apr-2022
REM Old TITL JTM1539_0m in P2(1)
REM SHELXT solution in P2(1): R1 0.156, Rweak 0.023, Alpha 0.004
REM <I/s>   0.953 for    4 systematic absences,  Orientation as input
REM Flack x =  0.263 ( 0.056 ) from   963 Parsons' quotients
REM Formula found by SHELXT:  C20 Cl N3 O4
CELL  0.71073  10.0602   6.7704  14.5241   90.000  110.168   90.000
ZERR    2.000   0.0013   0.0009   0.0020    0.000    0.002    0.000
LATT -1
SYMM -X, 1/2+Y, -Z
SFAC C H CL F N O
UNIT 40 34 2 2 6 4
TEMP -123
SIZE 0.08 0.143 0.194
L.S. 5
BOND $H
LIST 4
CONF
MPLA C15 > C20
MPLA N3 C14 C13 O2
MPLA C8 > C11 N1 N2
MPLA C1 > C6
MPLA C1A > C6A
EQIV $1 -x+2, y+1/2, -z+1
HTAB N3 O1_$1
HTAB C16 O2
EQIV $2 -x+2, y+1/2, -z
HTAB C19 F1_$2
ACTA
FMAP 2
PLAN 5
EADP Cl1 Cl1A
EADP C1 C1A
EADP C3 C3A
EADP C4 C4A
EADP C5 C5A
EADP C6 C6A C2 C2A
EADP C7 C7A
ISOR 0.008 C4 C4A
SADI  0.002 C7 C1 C7A C1A
SADI 0.002 C8 C7 C8 C7A
FLAT 0.01 C7 C1 C2 C6
FLAT 0.01 C7A C1A C2A C6A
OMIT 0 0 2
WGHT    0.071200    0.196500
FVAR       0.99101   0.65606
PART 1
CL1   3    0.713163    0.680240    0.948622    21.00000    0.05501    0.06717 =
         0.06414   -0.01536    0.02170   -0.01157
PART 2
CL1A  3    0.389588    0.363525    0.657619   -21.00000    0.05501    0.06717 =
         0.06414   -0.01536    0.02170   -0.01157
PART 0
F1    4    0.906137    0.007528    0.037921    11.00000    0.13364    0.13020 =
         0.09394   -0.05394    0.07223   -0.03001
O1    6    0.916756    0.329144    0.633221    11.00000    0.04358    0.03803 =
         0.07440   -0.00245    0.03106    0.01000
O2    6    0.756138    0.355868    0.407163    11.00000    0.03865    0.05206 =
         0.06317   -0.00980    0.02829   -0.01226
N1    5    0.828101    0.620515    0.561094    11.00000    0.03472    0.03389 =
         0.05414   -0.00412    0.02266    0.00040
N2    5    0.747398    0.786557    0.548550    11.00000    0.03736    0.03199 =
         0.05370   -0.00358    0.01947   -0.00141
N3    5    0.922471    0.481602    0.348364    11.00000    0.03445    0.03861 =
         0.04982   -0.00186    0.02155   -0.00566
AFIX  43
H3    2    0.983416    0.579248    0.357540    11.00000   -1.20000
AFIX   0
PART 1
C7    1    0.556040    0.681557    0.724588    21.00000    0.04319    0.04419 =
         0.05953    0.00197    0.02912    0.00779
AFIX  23
H7A   2    0.463053    0.714697    0.674956    21.00000   -1.20000
H7B   2    0.585469    0.795035    0.770111    21.00000   -1.20000
AFIX  66
C1    1    0.537269    0.501528    0.782517    21.00000    0.02621    0.04909 =
         0.05006   -0.01160    0.01745    0.00658
C2    1    0.606741    0.491976    0.883363    21.00000    0.03740    0.04292 =
         0.05057   -0.02069    0.01685   -0.00508
C3    1    0.590389    0.327043    0.935448    21.00000    0.05435    0.04342 =
         0.06700    0.00067    0.03028    0.00093
AFIX  43
H3A   2    0.637871    0.320515    1.004371    21.00000   -1.20000
AFIX  65
C4    1    0.504564    0.171661    0.886688    21.00000    0.05463    0.06020 =
         0.07408    0.00925    0.03627    0.00690
AFIX  43
H4    2    0.493389    0.058937    0.922286    21.00000   -1.20000
AFIX  65
C5    1    0.435091    0.181211    0.785843    21.00000    0.04755    0.03267 =
         0.09952   -0.02143    0.04124   -0.00830
AFIX  43
H5    2    0.376434    0.075013    0.752518    21.00000   -1.20000
AFIX  65
C6    1    0.451442    0.346143    0.733756    21.00000    0.03740    0.04292 =
         0.05057   -0.02069    0.01685   -0.00508
AFIX  43
H6    2    0.403960    0.352669    0.664833    21.00000   -1.20000
AFIX   0
PART 2
C7A   1    0.582847    0.712392    0.740569   -21.00000    0.04319    0.04419 =
         0.05953    0.00197    0.02912    0.00779
AFIX  23
H7AA  2    0.484915    0.750414    0.700522   -21.00000   -1.20000
H7AB  2    0.628844    0.828556    0.780181   -21.00000   -1.20000
AFIX  66
C1A   1    0.577624    0.544093    0.809439   -21.00000    0.02621    0.04909 =
         0.05006   -0.01160    0.01745    0.00658
C2A   1    0.659981    0.558149    0.908156   -21.00000    0.03740    0.04292 =
         0.05057   -0.02069    0.01685   -0.00508
AFIX  43
H2A   2    0.718157    0.670747    0.931670   -21.00000   -1.20000
AFIX  65
C3A   1    0.657217    0.407456    0.972468   -21.00000    0.05435    0.04342 =
         0.06700    0.00067    0.03028    0.00093
AFIX  43
H3AA  2    0.713505    0.417063    1.039937   -21.00000   -1.20000
AFIX  65
C4A   1    0.572097    0.242707    0.938064   -21.00000    0.05463    0.06020 =
         0.07408    0.00925    0.03627    0.00690
AFIX  43
H4A   2    0.570209    0.139715    0.982019   -21.00000   -1.20000
AFIX  65
C5A   1    0.489739    0.228649    0.839347   -21.00000    0.04755    0.03267 =
         0.09952   -0.02143    0.04124   -0.00830
AFIX  43
H5A   2    0.431564    0.116050    0.815834   -21.00000   -1.20000
AFIX  65
C6A   1    0.492502    0.379340    0.775034   -21.00000    0.03740    0.04292 =
         0.05057   -0.02069    0.01685   -0.00508
AFIX   0
PART 0
C8    1    0.663249    0.656879    0.672563    11.00000    0.03471    0.03728 =
         0.04528   -0.00329    0.01603    0.00116
C9    1    0.745622    0.496956    0.683194    11.00000    0.03592    0.03691 =
         0.05075   -0.00079    0.02216    0.00324
AFIX  43
H9    2    0.743747    0.398076    0.729138    11.00000   -1.20000
AFIX   0
C10   1    0.836983    0.471690    0.626457    11.00000    0.03500    0.03341 =
         0.04625   -0.00247    0.01713    0.00234
C11   1    0.667440    0.805091    0.602975    11.00000    0.03264    0.03466 =
         0.04799   -0.00650    0.01524   -0.00040
C12   1    0.582551    0.990471    0.586664    11.00000    0.05043    0.04256 =
         0.06714   -0.00227    0.02804    0.00627
AFIX 137
H12A  2    0.606286    1.063382    0.648541    11.00000   -1.50000
H12B  2    0.481472    0.957689    0.562809    11.00000   -1.50000
H12C  2    0.604076    1.072240    0.537915    11.00000   -1.50000
AFIX   0
C13   1    0.911610    0.613180    0.497354    11.00000    0.03725    0.04116 =
         0.05897   -0.00857    0.02756   -0.00661
AFIX  23
H13A  2    1.009880    0.574945    0.536509    11.00000   -1.20000
H13B  2    0.914605    0.746647    0.470293    11.00000   -1.20000
AFIX   0
C14   1    0.853518    0.469004    0.413549    11.00000    0.03066    0.03986 =
         0.05191    0.00119    0.01991   -0.00012
C15   1    0.908438    0.357306    0.267645    11.00000    0.03261    0.04829 =
         0.04511    0.00062    0.01715   -0.00001
C16   1    0.831639    0.184590    0.248856    11.00000    0.04286    0.04730 =
         0.04721   -0.00643    0.01848   -0.00347
AFIX  43
H16   2    0.778599    0.147835    0.289062    11.00000   -1.20000
AFIX   0
C17   1    0.831149    0.064084    0.171793    11.00000    0.05846    0.05823 =
         0.05858   -0.01254    0.02470   -0.00748
AFIX  43
H17   2    0.779684   -0.056479    0.159180    11.00000   -1.20000
AFIX   0
C18   1    0.906543    0.122793    0.114256    11.00000    0.06961    0.07875 =
         0.05717   -0.02370    0.03081   -0.00737
C19   1    0.980421    0.295117    0.128703    11.00000    0.06787    0.09606 =
         0.05715   -0.00982    0.04053   -0.01242
AFIX  43
H19   2    1.029488    0.333303    0.086165    11.00000   -1.20000
AFIX   0
C20   1    0.982396    0.412978    0.206505    11.00000    0.04407    0.06515 =
         0.05534    0.00270    0.02558   -0.00346
AFIX  43
H20   2    1.034536    0.532974    0.218520    11.00000   -1.20000
AFIX   0
HKLF 4
REM  JTM1539_0m_a.res in P2(1)
REM wR2 = 0.1308, GooF = S = 1.030, Restrained GooF = 1.032 for all data
REM R1 = 0.0483 for 2376 Fo > 4sig(Fo) and 0.0610 for all 2856 data
REM 240 parameters refined using 17 restraints
END
WGHT      0.0712      0.1963
REM Highest difference peak  0.266,  deepest hole -0.280,  1-sigma level  0.044
Q1    1   0.7180  0.3699  0.3377  11.00000  0.05    0.23
Q2    1   0.7586  0.6636  1.0355  11.00000  0.05    0.22
Q3    1   0.6755  0.7671  0.9364  11.00000  0.05    0.17
Q4    1   0.6539  0.6755  0.8652  11.00000  0.05    0.17
Q5    1   0.7531  0.6013  0.9465  11.00000  0.05    0.17
;
_shelx_res_checksum     42806
