# Supplementary material for: 2-[4-(2-Chloro­benz­yl)-3-methyl-6-oxo-1,6-di­hydro­pyridazin-1-yl]-N-(4-fluoro­phen­yl)acetamide
Source: IUCrdata. 2023 Oct 19;8(Pt 10):x230901. doi: 10.1107/S241431462300901X (PMC10626847; doi:10.1107/S241431462300901X)
Supplement: Supplementary file 2 [file x-08-x230901-Isup2.hkl]

data_I                                                                          
_shelx_title ' JTM1539_0m_a.res in P2(1)'                                       
_shelx_refln_list_code          4                                               
_shelx_F_calc_maximum       98.92                                               
_exptl_crystal_F_000       400.00                                               
_reflns_d_resolution_high  0.8778                                               
                                                                                
loop_                                                                           
 _space_group_symop_operation_xyz                                               
 'x, y, z'                                                                      
 '-x, y+1/2, -z'                                                                
                                                                                
_cell_length_a    10.0602                                                       
_cell_length_b     6.7704                                                       
_cell_length_c    14.5241                                                       
_cell_angle_alpha  90.000                                                       
_cell_angle_beta  110.168                                                       
_cell_angle_gamma  90.000                                                       
                                                                                
_shelx_F_squared_multiplier     1.000                                           
                                                                                
loop_                                                                           
 _refln_index_h                                                                 
 _refln_index_k                                                                 
 _refln_index_l                                                                 
 _refln_F_squared_calc                                                          
 _refln_F_squared_meas                                                          
 _refln_F_squared_sigma                                                         
 _refln_observed_status                                                         
   1  -7   0         81.63         83.31         5.76 o                         
   2  -7   0        193.51        207.75        16.85 o                         
   3  -7   0         34.84         43.95         4.61 o                         
   4  -7   0          9.37         18.63         5.09 o                         
   0  -6   0        549.18        610.98        31.06 o                         
   1  -6   0        115.37        131.61        12.93 o                         
   2  -6   0         11.24          9.86         2.72 o                         
   3  -6   0          3.94          4.73         1.97 o                         
   4  -6   0         16.45         18.99         5.09 o                         
   5  -6   0         18.15         13.39         3.13 o                         
   6  -6   0         51.09         43.51         4.46 o                         
   1  -5   0         51.65         52.57         2.81 o                         
   2  -5   0         18.98         29.13         2.39 o                         
   3  -5   0         37.44         37.75         2.71 o                         
   4  -5   0         19.67         21.11         2.90 o                         
   5  -5   0         81.06         80.74         7.03 o                         
   6  -5   0         25.81         23.11         3.41 o                         
   7  -5   0         57.50         43.51         5.55 o                         
   8  -5   0         25.65         19.73         3.77 o                         
   0  -4   0         26.81         31.14         2.39 o                         
   1  -4   0         88.28         99.94         3.65 o                         
   2  -4   0          7.85          7.84         3.58 o                         
   3  -4   0         29.38         27.87         2.19 o                         
   4  -4   0         17.89         23.98         2.74 o                         
   5  -4   0         14.17         10.76         2.41 o                         
   6  -4   0         77.93         74.21         7.79 o                         
   7  -4   0        101.32        100.94         5.94 o                         
   8  -4   0          4.87         10.60         7.28 o                         
   9  -4   0         20.19         13.58         3.62 o                         
   1  -3   0        403.08        414.39        11.91 o                         
   2  -3   0         54.17         44.84         2.47 o                         
   3  -3   0         75.98         73.98         3.99 o                         
   4  -3   0        247.53        254.83        10.01 o                         
   5  -3   0        122.27        127.46         5.86 o                         
   6  -3   0         24.37         22.45         2.88 o                         
   7  -3   0          9.82          5.78         2.47 o                         
   8  -3   0          4.98          2.99         2.75 o                         
   9  -3   0         76.61         81.92         5.75 o                         
   0  -2   0         75.40         79.77         3.12 o                         
   1  -2   0        773.15        736.54        20.14 o                         
   2  -2   0        245.86        277.19         9.23 o                         
   3  -2   0        580.72        665.48        22.93 o                         
   4  -2   0        373.47        366.94        14.02 o                         
   5  -2   0         83.91         92.00         4.38 o                         
   6  -2   0        185.31        180.94        11.86 o                         
   7  -2   0         46.19         36.32         4.28 o                         
   8  -2   0         93.17         91.42        14.10 o                         
   9  -2   0         24.48         22.76         6.57 o                         
  10  -2   0          8.77          5.01         3.16 o                         
   1  -1   0       2744.32       2830.18        72.30 o                         
   2  -1   0       3884.90       3853.68       105.06 o                         
   3  -1   0        226.19        252.38        10.72 o                         
   4  -1   0        121.43        121.17         4.93 o                         
   5  -1   0         96.76        114.97         5.11 o                         
   6  -1   0        143.66        141.28         6.41 o                         
   7  -1   0         31.83         28.03         3.32 o                         
   8  -1   0          4.80          5.36         2.85 o                         
   9  -1   0          5.10          1.27         2.64 o                         
  10  -1   0         13.91         18.34         3.55 o                         
   2   0   0        336.90        300.15         8.47 o                         
   3   0   0        139.60        149.64         4.60 o                         
   4   0   0        147.82        137.13         5.65 o                         
   5   0   0        110.29        116.75         5.15 o                         
   6   0   0        322.92        351.88        15.62 o                         
   7   0   0         29.51         33.52         3.35 o                         
   8   0   0          7.00          2.81         2.33 o                         
   9   0   0         17.55         24.34         4.18 o                         
  10   0   0          4.24          1.92         3.72 o                         
   1   1   0       2706.16       2575.58        56.00 o                         
   2   1   0       3886.27       3852.60        73.62 o                         
   3   1   0        232.99        248.03         7.08 o                         
   4   1   0        117.58        110.64         3.79 o                         
   5   1   0         95.40        107.22         4.82 o                         
   6   1   0        146.05        147.62         6.22 o                         
   7   1   0         32.72         32.74         3.77 o                         
   8   1   0          4.89          0.27         2.25 o                         
   9   1   0          5.44          4.04         2.64 o                         
  10   1   0         13.16         12.66         5.50 o                         
   0   2   0         76.67         71.93         2.28 o                         
   1   2   0        767.86        727.73        15.62 o                         
   2   2   0        246.42        274.59        14.05 o                         
   3   2   0        588.08        673.08        22.97 o                         
   4   2   0        384.89        384.24        10.79 o                         
   5   2   0         85.63         81.65         3.30 o                         
   6   2   0        186.10        195.32         6.19 o                         
   7   2   0         44.45         38.66         3.18 o                         
   8   2   0         92.73         82.01         3.95 o                         
   9   2   0         23.83         23.76         3.47 o                         
  10   2   0          8.68          3.26         4.58 o                         
   1   3   0        410.70        423.65        14.58 o                         
   2   3   0         54.37         51.11         5.40 o                         
   3   3   0         81.51         87.99         4.14 o                         
   4   3   0        248.79        280.81        10.19 o                         
   5   3   0        122.42        131.87         5.90 o                         
   6   3   0         25.58         22.50         2.12 o                         
   7   3   0         10.03          8.46         2.51 o                         
   8   3   0          5.29          4.43         2.57 o                         
   9   3   0         75.75         70.75        10.69 o                         
   0   4   0         24.94         28.41         3.67 o                         
   1   4   0         90.36         97.82         5.00 o                         
   2   4   0          7.12         18.63         3.16 o                         
   3   4   0         27.89         26.58         4.07 o                         
   4   4   0         17.82         24.91         7.33 o                         
   5   4   0         12.85         10.28         2.52 o                         
   6   4   0         76.70         68.76         8.81 o                         
   7   4   0        103.14        108.13         8.55 o                         
   8   4   0          4.56          6.15         2.95 o                         
   9   4   0         21.05         23.78         3.94 o                         
   1   5   0         50.37         50.30         3.59 o                         
   2   5   0         18.93         24.93         6.87 o                         
   3   5   0         37.68         43.38         5.19 o                         
   4   5   0         20.67         23.49         3.23 o                         
   5   5   0         81.45         90.87         5.91 o                         
   6   5   0         25.57         21.00         5.60 o                         
   7   5   0         57.77         43.61         4.78 o                         
   8   5   0         25.34         21.42         4.06 o                         
   0   6   0        541.82        605.99        30.75 o                         
   1   6   0        115.36        142.77         6.62 o                         
   2   6   0         10.58          7.65         2.37 o                         
   3   6   0          4.39          3.87         3.46 o                         
   4   6   0         16.62         15.78         4.68 o                         
   5   6   0         17.91         15.10         4.07 o                         
   6   6   0         51.22         46.88         5.11 o                         
   1   7   0         80.44         83.59         5.65 o                         
   2   7   0        192.36        218.08        13.24 o                         
   3   7   0         34.48         46.02         7.03 o                         
   4   7   0          9.17         14.76         5.19 o                         
  -4  -7   1         46.42         45.11         6.72 o                         
  -3  -7   1          1.23          5.13         2.98 o                         
  -2  -7   1         86.59        107.79         6.82 o                         
  -1  -7   1         66.90         71.55         5.33 o                         
   0  -7   1         20.46         19.72         3.53 o                         
   1  -7   1        103.65         92.90         7.43 o                         
   2  -7   1         29.50         44.76         7.89 o                         
   3  -7   1         31.78         42.85         5.24 o                         
   4  -7   1          3.79          2.34         4.58 o                         
  -6  -6   1         10.04         11.52         3.17 o                         
  -5  -6   1          0.74          2.33         2.81 o                         
  -4  -6   1         26.53         25.27         3.27 o                         
  -3  -6   1          6.96          6.89         2.09 o                         
  -2  -6   1         34.86         31.37         3.56 o                         
  -1  -6   1         16.57         27.59         4.68 o                         
   0  -6   1        158.22        169.82        11.20 o                         
   1  -6   1        100.56        105.36         9.83 o                         
   2  -6   1         34.01         36.95         3.15 o                         
   3  -6   1         19.50         21.17         2.88 o                         
   4  -6   1         27.73         31.86         3.72 o                         
   5  -6   1         41.83         43.54         4.57 o                         
   6  -6   1         14.52         22.16         3.71 o                         
  -8  -5   1          6.96          4.79         3.10 o                         
  -7  -5   1         23.54         20.92         3.56 o                         
  -6  -5   1         17.48         19.15         3.16 o                         
  -5  -5   1        151.72        151.77         7.05 o                         
  -4  -5   1         11.16         11.64         2.40 o                         
  -3  -5   1         91.44        101.11         4.20 o                         
  -2  -5   1         95.28         90.81         3.77 o                         
  -1  -5   1         70.50         67.41         3.10 o                         
   0  -5   1         13.97         12.95         2.78 o                         
   1  -5   1        109.44        113.81         4.30 o                         
   2  -5   1        172.73        179.21         6.05 o                         
   3  -5   1         67.94         64.49         3.40 o                         
   4  -5   1         23.03         30.16         4.12 o                         
   5  -5   1         45.30         48.75         4.22 o                         
   6  -5   1         12.39         16.42         3.17 o                         
   7  -5   1         35.31         30.87         5.96 o                         
  -9  -4   1          8.37          1.92         3.13 o                         
  -8  -4   1          3.20          1.41         2.69 o                         
  -7  -4   1         96.50        105.01         5.86 o                         
  -6  -4   1         64.55         50.41         4.10 o                         
  -5  -4   1        170.49        179.72         7.81 o                         
  -4  -4   1        190.44        209.05         8.28 o                         
  -3  -4   1         15.63         24.82         4.87 o                         
  -2  -4   1        271.30        275.30        11.01 o                         
  -1  -4   1        192.83        200.83         6.22 o                         
   0  -4   1        179.35        178.47         5.61 o                         
   1  -4   1         60.06         66.41         2.86 o                         
   2  -4   1        125.49        122.55         4.40 o                         
   3  -4   1        162.11        156.27         6.59 o                         
   4  -4   1        176.85        161.99         7.12 o                         
   5  -4   1        100.03         82.65         4.89 o                         
   6  -4   1          9.31          7.03         4.07 o                         
   7  -4   1          5.45          7.09         3.04 o                         
   8  -4   1          5.98          6.38         3.20 o                         
 -10  -3   1         15.03         12.91         3.53 o                         
  -9  -3   1         34.25         31.22         4.14 o                         
  -8  -3   1        222.08        212.93         9.40 o                         
  -7  -3   1          7.28          7.28         6.52 o                         
  -6  -3   1         34.83         30.60         3.20 o                         
  -5  -3   1         72.60         79.42         4.24 o                         
  -4  -3   1        536.25        580.88        20.45 o                         
  -3  -3   1         98.97        105.04         3.87 o                         
  -2  -3   1        186.14        208.10        24.64 o                         
  -1  -3   1        339.21        331.23         9.30 o                         
   0  -3   1        117.53        116.23         3.72 o                         
   1  -3   1        396.77        422.19        12.23 o                         
   2  -3   1         30.94         29.59         2.44 o                         
   3  -3   1        198.42        225.77         8.91 o                         
   4  -3   1         40.83         48.26         6.00 o                         
   5  -3   1         16.41         15.95         2.55 o                         
   6  -3   1         38.83         37.38         3.62 o                         
   7  -3   1          6.40          1.63         3.97 o                         
   8  -3   1          1.46          8.13         3.31 o                         
   9  -3   1         28.80         34.13         4.58 o                         
 -10  -2   1          6.29          3.80         3.01 o                         
  -9  -2   1         90.82         76.92        11.76 o                         
  -8  -2   1         48.30         49.75         4.78 o                         
  -7  -2   1        117.57        130.62        11.81 o                         
  -6  -2   1        126.22        130.50         5.90 o                         
  -5  -2   1         45.03         43.61         3.02 o                         
  -4  -2   1        734.17        804.29        23.08 o                         
  -3  -2   1          5.79          5.66         1.05 o                         
  -2  -2   1       1810.95       1874.04        39.20 o                         
  -1  -2   1         27.10         28.16         1.19 o                         
   0  -2   1        864.67        805.49        17.10 o                         
   1  -2   1        316.99        309.83         7.56 o                         
   2  -2   1         11.30         14.96         1.69 o                         
   3  -2   1        115.26        132.66         5.44 o                         
   4  -2   1        271.00        305.40         9.20 o                         
   5  -2   1        394.78        443.29        15.59 o                         
   6  -2   1        112.95        131.79         5.97 o                         
   7  -2   1         89.26         85.91         5.12 o                         
   8  -2   1         15.50         14.13         3.97 o                         
   9  -2   1         25.14         21.26         4.99 o                         
  10  -2   1          5.82          1.42         4.84 o                         
 -10  -1   1         60.42         54.03         5.11 o                         
  -9  -1   1         36.59         39.10         4.38 o                         
  -8  -1   1         81.19         84.48         5.26 o                         
  -7  -1   1         51.20         54.27         6.41 o                         
  -6  -1   1        248.22        288.40        22.71 o                         
  -5  -1   1         52.99         62.78         9.88 o                         
  -4  -1   1         33.81         37.51         7.18 o                         
  -3  -1   1       1165.28       1267.73        34.59 o                         
  -2  -1   1       4561.32       4729.67       111.09 o                         
  -1  -1   1       2022.97       1816.80        47.62 o                         
   0  -1   1       2910.34       2833.97        70.00 o                         
   1  -1   1       2826.48       2762.76        86.14 o                         
   2  -1   1       9784.49       9416.45       227.88 o                         
   3  -1   1        803.57        811.55        24.82 o                         
   4  -1   1        257.93        279.58        10.19 o                         
   5  -1   1        113.01        137.83         5.79 o                         
   6  -1   1         36.17         37.68         3.33 o                         
   7  -1   1          7.46          5.24         2.22 o                         
   8  -1   1          8.11          7.59         3.24 o                         
   9  -1   1         18.94         27.87         3.83 o                         
  10  -1   1         20.84         17.09         3.74 o                         
 -10   0   1        107.65        120.23         7.00 o                         
  -9   0   1          5.63          2.10         2.62 o                         
  -8   0   1          1.58          2.07         2.33 o                         
  -7   0   1         91.74         88.63         4.89 o                         
  -6   0   1          3.04          1.65         1.65 o                         
  -5   0   1         99.71         97.33         4.61 o                         
  -4   0   1        137.67        135.28         5.40 o                         
  -3   0   1          0.75          0.54         0.76 o                         
  -2   0   1        751.11        883.91        24.14 o                         
   1   0   1        699.80        718.58        16.95 o                         
   2   0   1       6820.71       7084.22       165.68 o                         
   3   0   1       1191.12       1133.56        38.08 o                         
   4   0   1         55.81         57.41         4.63 o                         
   5   0   1         25.91         21.91         2.55 o                         
   6   0   1        190.07        157.87         8.04 o                         
   7   0   1         31.09         35.83         3.44 o                         
   8   0   1          0.36          1.39         3.56 o                         
   9   0   1          0.16          3.71         3.01 o                         
  10   0   1         25.49         24.95         4.13 o                         
 -10   1   1         61.09         48.72         4.90 o                         
  -9   1   1         36.78         45.51         4.25 o                         
  -8   1   1         79.06         89.73         5.65 o                         
  -7   1   1         51.84         54.52         3.65 o                         
  -6   1   1        248.80        265.10        20.16 o                         
  -5   1   1         52.85         57.21         2.83 o                         
  -4   1   1         34.91         30.18         2.33 o                         
  -3   1   1       1181.27       1244.25        48.86 o                         
  -2   1   1       4560.35       4758.46        90.72 o                         
  -1   1   1       2000.43       1763.47        59.98 o                         
   0   1   1       2925.52       2805.34        58.98 o                         
   1   1   1       2863.25       2751.90        64.60 o                         
   2   1   1       9754.71       9154.20       194.06 o                         
   3   1   1        788.76        809.38        22.28 o                         
   4   1   1        268.05        272.57         8.07 o                         
   5   1   1        114.63        125.95         4.40 o                         
   6   1   1         38.82         38.97         3.08 o                         
   7   1   1          6.96          5.45         4.23 o                         
   8   1   1          7.85         14.18         2.88 o                         
   9   1   1         18.30         20.17         3.36 o                         
  10   1   1         21.15         16.39         3.56 o                         
 -10   2   1          6.37          3.87         2.91 o                         
  -9   2   1         93.56         89.11         5.38 o                         
  -8   2   1         47.22         42.80         3.15 o                         
  -7   2   1        118.40        123.44         5.97 o                         
  -6   2   1        124.72        129.79         7.76 o                         
  -5   2   1         43.38         37.54         2.47 o                         
  -4   2   1        732.92        834.00        22.77 o                         
  -3   2   1          5.37          6.86         1.37 o                         
  -2   2   1       1780.77       1805.66        87.25 o                         
  -1   2   1         26.47         25.78         1.94 o                         
   0   2   1        860.16        805.13        17.17 o                         
   1   2   1        316.84        300.77        10.69 o                         
   2   2   1         11.45         14.47         1.78 o                         
   3   2   1        114.24        127.57         5.33 o                         
   4   2   1        268.73        296.42         8.85 o                         
   5   2   1        387.38        423.84        12.48 o                         
   6   2   1        113.44        122.50         4.51 o                         
   7   2   1         92.60         86.68         3.78 o                         
   8   2   1         15.87         13.50         2.11 o                         
   9   2   1         25.20         23.82         5.55 o                         
  10   2   1          6.23         -1.53         4.48 o                         
 -10   3   1         15.42          9.06         4.99 o                         
  -9   3   1         34.06         37.37         4.89 o                         
  -8   3   1        220.95        218.36         9.28 o                         
  -7   3   1          6.92          3.34         1.68 o                         
  -6   3   1         34.85         26.83         2.26 o                         
  -5   3   1         71.58         75.56         3.19 o                         
  -4   3   1        531.66        588.49        20.56 o                         
  -3   3   1         96.12        105.78         6.92 o                         
  -2   3   1        182.15        205.56        12.73 o                         
  -1   3   1        345.95        312.79         9.11 o                         
   0   3   1        113.46        100.96         4.46 o                         
   1   3   1        389.83        449.51        21.38 o                         
   2   3   1         30.55         31.77         3.67 o                         
   3   3   1        198.61        222.52         8.64 o                         
   4   3   1         41.41         48.36         5.70 o                         
   5   3   1         15.85         14.66         2.32 o                         
   6   3   1         38.34         33.09         2.35 o                         
   7   3   1          6.40          7.58         2.96 o                         
   8   3   1          1.37          0.74         2.51 o                         
   9   3   1         30.16         30.14         6.21 o                         
  -9   4   1          7.77          0.66         2.94 o                         
  -8   4   1          3.09          2.05         2.75 o                         
  -7   4   1         93.87        103.66         6.01 o                         
  -6   4   1         65.84         57.08         4.32 o                         
  -5   4   1        168.59        196.33         8.14 o                         
  -4   4   1        189.12        210.13        10.44 o                         
  -3   4   1         15.50         28.82         4.28 o                         
  -2   4   1        272.98        278.80        11.71 o                         
  -1   4   1        193.67        202.05        11.48 o                         
   0   4   1        180.61        175.57         6.28 o                         
   1   4   1         61.65         64.50        10.23 o                         
   2   4   1        124.00        123.40         7.94 o                         
   3   4   1        162.95        163.61         9.67 o                         
   4   4   1        179.07        172.08         7.69 o                         
   5   4   1        103.49         83.70         6.87 o                         
   6   4   1          8.97         10.79         3.67 o                         
   7   4   1          5.82          2.03         2.59 o                         
   8   4   1          6.40          7.11         3.09 o                         
  -8   5   1          7.45          2.59         2.95 o                         
  -7   5   1         23.69         20.92         3.69 o                         
  -6   5   1         16.54         23.14         3.49 o                         
  -5   5   1        149.87        153.74         9.16 o                         
  -4   5   1         10.98         12.83         3.67 o                         
  -3   5   1         89.64         99.27         7.53 o                         
  -2   5   1         94.80         94.60         4.73 o                         
  -1   5   1         71.55         66.78         3.92 o                         
   0   5   1         13.73         11.47         2.05 o                         
   1   5   1        111.01        110.30         5.32 o                         
   2   5   1        171.54        172.55         9.37 o                         
   3   5   1         67.65         57.93         6.01 o                         
   4   5   1         22.66         22.91         3.36 o                         
   5   5   1         45.49         57.88         5.35 o                         
   6   5   1         13.17         13.48         3.20 o                         
   7   5   1         36.20         26.44         4.06 o                         
  -6   6   1          9.73          5.89         3.13 o                         
  -5   6   1          0.81          1.73         2.81 o                         
  -4   6   1         25.79         27.09         5.29 o                         
  -3   6   1          6.89         14.36         4.38 o                         
  -2   6   1         35.65         35.53         4.06 o                         
  -1   6   1         16.56         26.07         6.97 o                         
   0   6   1        160.75        193.23        23.98 o                         
   1   6   1        100.28        106.19         5.68 o                         
   2   6   1         35.78         39.24         7.13 o                         
   3   6   1         18.44         21.79         4.58 o                         
   4   6   1         27.38         29.18         3.98 o                         
   5   6   1         42.70         46.01         4.82 o                         
   6   6   1         14.75         10.86         3.56 o                         
  -4   7   1         47.19         41.95         7.13 o                         
  -3   7   1          1.42          2.85         4.17 o                         
  -2   7   1         85.92         93.86         6.68 o                         
  -1   7   1         67.96         81.75         6.87 o                         
   0   7   1         20.29         35.14         3.90 o                         
   1   7   1        104.99        107.48         6.62 o                         
   2   7   1         29.07         51.83        16.24 o                         
   3   7   1         32.18         42.26         7.03 o                         
   4   7   1          3.98          5.87         3.32 o                         
  -4  -7   2         15.35         13.69         5.60 o                         
  -3  -7   2          5.61          8.34         6.16 o                         
  -2  -7   2         45.34         48.75         4.61 o                         
  -1  -7   2          7.04         10.06         2.94 o                         
   0  -7   2          4.04          9.23         3.23 o                         
   1  -7   2         11.65         19.04         4.53 o                         
   2  -7   2         22.70         21.62         3.53 o                         
   3  -7   2         47.86         40.83         6.52 o                         
  -7  -6   2          1.80          1.88         3.97 o                         
  -6  -6   2          7.28         12.33         3.77 o                         
  -5  -6   2         14.65         14.38         2.97 o                         
  -4  -6   2         14.01         17.46         2.39 o                         
  -3  -6   2         16.51         21.52         5.19 o                         
  -2  -6   2         27.74         33.20         3.73 o                         
  -1  -6   2         85.95         95.26         6.62 o                         
   0  -6   2        135.79        154.41         7.16 o                         
   1  -6   2         94.49         86.42         4.27 o                         
   2  -6   2         14.77         14.61         2.72 o                         
   3  -6   2         80.61         83.72         5.60 o                         
   4  -6   2         19.85         18.55         3.22 o                         
   5  -6   2          2.60          4.83         2.86 o                         
   6  -6   2          4.47          4.96         3.13 o                         
  -8  -5   2         46.52         37.86         4.49 o                         
  -7  -5   2          0.81         -0.31         2.52 o                         
  -6  -5   2         35.40         21.69         5.91 o                         
  -5  -5   2         72.03         69.11         7.18 o                         
  -4  -5   2         79.67         93.57         4.15 o                         
  -3  -5   2        117.53        116.69         6.82 o                         
  -2  -5   2         13.74         13.89         2.44 o                         
  -1  -5   2          8.33          9.27         1.58 o                         
   0  -5   2         45.87         49.63         3.63 o                         
   1  -5   2        127.53        125.61         4.73 o                         
   2  -5   2        186.13        190.93         6.54 o                         
   3  -5   2          4.21          8.64         2.33 o                         
   4  -5   2          2.84          2.17         2.67 o                         
   5  -5   2         51.29         34.40         4.03 o                         
   6  -5   2         75.58         81.09         5.53 o                         
   7  -5   2         15.94         19.24         3.62 o                         
  -9  -4   2         16.49         20.95         3.72 o                         
  -8  -4   2          9.03          9.33         2.98 o                         
  -7  -4   2         61.44         70.57         4.89 o                         
  -6  -4   2         11.14         10.61         2.62 o                         
  -5  -4   2         76.77         71.14         4.25 o                         
  -4  -4   2        112.69        104.64         5.00 o                         
  -3  -4   2        230.11        260.36         8.76 o                         
  -2  -4   2        312.58        337.52         9.66 o                         
  -1  -4   2        101.49        113.45         3.97 o                         
   0  -4   2         62.21         72.57         3.03 o                         
   1  -4   2         86.88         85.69         5.70 o                         
   2  -4   2        119.84        107.94         4.23 o                         
   3  -4   2         69.45         62.40         7.89 o                         
   4  -4   2        173.62        169.15        10.13 o                         
   5  -4   2         53.55         55.50         4.10 o                         
   6  -4   2         10.43         13.82         2.94 o                         
   7  -4   2         27.90         30.27         4.10 o                         
   8  -4   2         12.06          9.75         3.37 o                         
 -10  -3   2          5.43          1.27         3.36 o                         
  -9  -3   2         22.02         14.92         3.27 o                         
  -8  -3   2          0.13         -2.30         4.63 o                         
  -7  -3   2         43.41         43.79         3.89 o                         
  -6  -3   2         12.59         14.13         2.44 o                         
  -5  -3   2         86.52         81.73         4.53 o                         
  -4  -3   2        513.24        596.32        20.81 o                         
  -3  -3   2        136.02        158.19         4.44 o                         
  -2  -3   2       1699.09       1833.13        60.54 o                         
  -1  -3   2        408.66        416.21        10.10 o                         
   0  -3   2        571.68        591.56        14.39 o                         
   1  -3   2        372.66        354.51        10.21 o                         
   2  -3   2       1064.02       1036.77        51.72 o                         
   3  -3   2        104.94         91.21         4.31 o                         
   4  -3   2        201.90        197.28         8.10 o                         
   5  -3   2         17.00         14.66         2.59 o                         
   6  -3   2         12.97          8.56         2.51 o                         
   7  -3   2         11.46          9.58         2.90 o                         
   8  -3   2         57.72         53.27         4.89 o                         
   9  -3   2          5.21          5.10         3.27 o                         
 -10  -2   2         68.32         79.14         5.72 o                         
  -9  -2   2         29.84         25.01         3.66 o                         
  -8  -2   2        165.53        163.88         7.66 o                         
  -7  -2   2         14.94         15.17         2.66 o                         
  -6  -2   2         94.91        103.03         5.09 o                         
  -5  -2   2         51.13         53.23         3.51 o                         
  -4  -2   2        448.85        455.85        17.77 o                         
  -3  -2   2         30.45         25.57         1.95 o                         
  -2  -2   2        660.25        633.31        13.21 o                         
  -1  -2   2         32.76         33.07         2.23 o                         
   0  -2   2        218.71        195.12         4.84 o                         
   1  -2   2       1235.48       1241.69        29.10 o                         
   2  -2   2        384.94        366.39        13.00 o                         
   3  -2   2        586.76        608.33        31.97 o                         
   4  -2   2       1135.47       1098.55        30.07 o                         
   5  -2   2        271.06        287.34        14.66 o                         
   6  -2   2          1.98          4.06         2.05 o                         
   7  -2   2         26.21         26.09         4.73 o                         
   8  -2   2         15.45         12.68         3.18 o                         
   9  -2   2          2.43          0.55         6.21 o                         
 -11  -1   2         16.46          9.87         3.56 o                         
 -10  -1   2        214.09        240.62        29.22 o                         
  -9  -1   2          8.94          5.40         3.01 o                         
  -8  -1   2         85.93         87.01         5.17 o                         
  -7  -1   2         44.08         45.09         3.64 o                         
  -6  -1   2        283.10        331.35        12.35 o                         
  -5  -1   2         93.39         98.27         3.74 o                         
  -4  -1   2       1133.68       1315.10        35.78 o                         
  -3  -1   2       2181.95       2390.78        66.72 o                         
  -2  -1   2        720.49        736.32        17.30 o                         
  -1  -1   2        391.05        381.53         8.12 o                         
   0  -1   2       1162.34       1119.65        22.19 o                         
   1  -1   2       3808.16       3740.16       114.79 o                         
   2  -1   2       2959.44       2698.69        56.28 o                         
   3  -1   2        308.12        322.44         9.23 o                         
   4  -1   2        392.91        425.20        14.72 o                         
   5  -1   2        382.25        414.06        14.61 o                         
   6  -1   2        144.17        155.06         6.72 o                         
   7  -1   2         27.80         26.95         3.41 o                         
   8  -1   2         13.72         11.71         4.48 o                         
   9  -1   2         30.08         29.59         7.53 o                         
  10  -1   2          4.18          3.00         5.91 o                         
 -11   0   2          9.98          9.45         3.69 o                         
 -10   0   2          0.12         -2.74         2.74 o                         
  -9   0   2         21.26         21.82         3.40 o                         
  -8   0   2         63.87         74.03         4.79 o                         
  -7   0   2        148.36        169.76         7.20 o                         
  -6   0   2         80.08        106.76         4.93 o                         
  -5   0   2         57.45         46.97         2.95 o                         
  -4   0   2        100.69        120.92         4.93 o                         
  -3   0   2         40.86         38.91         1.72 o                         
  -2   0   2       6393.59       7195.29       156.49 o                         
  -1   0   2          0.69          1.10         0.49 o                         
   1   0   2       1531.98       1363.18        26.14 o                         
   2   0   2         34.38         41.45         1.61 o                         
   3   0   2        329.08        386.67        13.50 o                         
   4   0   2          0.49          3.16         1.93 o                         
   5   0   2        354.14        372.71        13.50 o                         
   6   0   2         15.75         11.86         2.25 o                         
   7   0   2        142.41        153.50         7.02 o                         
   8   0   2          0.14          0.71         3.00 o                         
   9   0   2         14.49         11.37         3.25 o                         
  10   0   2          9.83          2.36         3.40 o                         
 -11   1   2         16.25         20.20         4.01 o                         
 -10   1   2        213.57        224.18        10.11 o                         
  -9   1   2          9.09         10.62         2.73 o                         
  -8   1   2         85.93         81.94         4.85 o                         
  -7   1   2         45.58         46.21         4.88 o                         
  -6   1   2        287.45        336.30        12.27 o                         
  -5   1   2         95.49         93.58         4.99 o                         
  -4   1   2       1125.76       1291.82        75.55 o                         
  -3   1   2       2172.06       2281.13        54.80 o                         
  -2   1   2        718.89        725.47        21.36 o                         
  -1   1   2        384.26        375.32         7.39 o                         
   0   1   2       1139.75       1067.84        21.04 o                         
   1   1   2       3835.34       3633.18        77.06 o                         
   2   1   2       2937.00       2650.32        72.60 o                         
   3   1   2        307.51        316.39         9.15 o                         
   4   1   2        402.79        404.54        11.81 o                         
   5   1   2        384.17        390.56        14.40 o                         
   6   1   2        139.64        142.72         6.39 o                         
   7   1   2         27.21         29.19         3.23 o                         
   8   1   2         13.22         10.00         2.80 o                         
   9   1   2         30.24         29.58         3.81 o                         
  10   1   2          4.32          3.59         3.23 o                         
 -10   2   2         67.90         65.74         5.27 o                         
  -9   2   2         29.83         27.90         3.51 o                         
  -8   2   2        165.93        169.05         6.11 o                         
  -7   2   2         14.03         12.31         1.89 o                         
  -6   2   2         96.68         96.93         3.90 o                         
  -5   2   2         49.78         49.25         3.04 o                         
  -4   2   2        443.83        437.19        21.99 o                         
  -3   2   2         31.08         29.94         2.55 o                         
  -2   2   2        671.05        587.48        16.99 o                         
  -1   2   2         31.49         32.65         1.23 o                         
   0   2   2        214.83        180.10         4.78 o                         
   1   2   2       1250.01       1201.29        41.07 o                         
   2   2   2        395.27        372.94        13.03 o                         
   3   2   2        600.00        612.24        21.10 o                         
   4   2   2       1129.87       1076.52        29.97 o                         
   5   2   2        267.89        280.72         8.53 o                         
   6   2   2          1.58          2.22         1.44 o                         
   7   2   2         27.10         28.49         2.52 o                         
   8   2   2         15.57          8.70         2.11 o                         
   9   2   2          2.46          0.71         4.17 o                         
 -10   3   2          5.27          2.14         4.58 o                         
  -9   3   2         21.54         22.88         3.59 o                         
  -8   3   2          0.31         -0.33         1.83 o                         
  -7   3   2         43.73         40.40         2.86 o                         
  -6   3   2         12.84         15.47         1.87 o                         
  -5   3   2         85.53         82.25         3.42 o                         
  -4   3   2        511.56        597.16        20.66 o                         
  -3   3   2        139.21        152.42         8.15 o                         
  -2   3   2       1698.45       1787.63        60.33 o                         
  -1   3   2        405.31        397.32        14.18 o                         
   0   3   2        570.33        602.02        28.92 o                         
   2   3   2       1064.13       1116.18        51.72 o                         
   3   3   2        106.18         84.60         4.28 o                         
   4   3   2        201.38        208.87         8.17 o                         
   5   3   2         18.18         19.41         2.52 o                         
   6   3   2         13.43          9.15         2.45 o                         
   7   3   2         11.07          9.69         2.72 o                         
   8   3   2         58.10         52.77        11.50 o                         
   9   3   2          5.00          8.15         4.89 o                         
  -9   4   2         16.80         24.36         3.91 o                         
  -8   4   2          8.86          8.37         3.02 o                         
  -7   4   2         63.40         75.63        10.59 o                         
  -6   4   2         10.88         11.89         4.33 o                         
  -5   4   2         78.40         87.32         4.79 o                         
  -4   4   2        114.35        108.33         7.74 o                         
  -3   4   2        230.34        263.90         9.69 o                         
  -2   4   2        304.33        305.91        11.45 o                         
  -1   4   2        102.49        113.42         6.92 o                         
   0   4   2         63.19         82.47         5.60 o                         
   1   4   2         86.70         78.50         5.91 o                         
   2   4   2        119.51        123.71         7.53 o                         
   3   4   2         65.53         56.56         5.09 o                         
   4   4   2        172.16        170.51         7.43 o                         
   5   4   2         52.54         51.44         4.14 o                         
   6   4   2         10.31         13.48         3.11 o                         
   7   4   2         27.35         30.27        10.34 o                         
   8   4   2         11.62         15.00         3.45 o                         
  -8   5   2         46.53         44.43         4.93 o                         
  -7   5   2          0.77         -0.55         2.81 o                         
  -6   5   2         36.33         35.63         4.68 o                         
  -5   5   2         71.39         81.85         7.79 o                         
  -4   5   2         80.25         96.82         7.74 o                         
  -3   5   2        120.12        115.15         8.35 o                         
  -2   5   2         13.91         14.91         3.20 o                         
  -1   5   2          8.41         12.16         2.70 o                         
   0   5   2         47.92         49.06         4.37 o                         
   1   5   2        127.12        135.24         5.94 o                         
   2   5   2        189.71        195.14         7.90 o                         
   3   5   2          4.24          9.19         2.52 o                         
   4   5   2          2.73          3.30         4.84 o                         
   5   5   2         50.74         47.04         8.34 o                         
   6   5   2         74.09         82.32         6.01 o                         
   7   5   2         16.41         16.08         3.45 o                         
  -7   6   2          1.71          1.41         3.28 o                         
  -6   6   2          7.04          9.55         3.42 o                         
  -5   6   2         15.34         10.03         3.17 o                         
  -4   6   2         14.78         13.85         4.48 o                         
  -3   6   2         16.50         26.11         7.03 o                         
  -2   6   2         28.92         42.36         5.09 o                         
  -1   6   2         86.96         88.60         5.28 o                         
   0   6   2        134.10        151.52        10.58 o                         
   1   6   2         96.36         79.31         6.92 o                         
   2   6   2         14.97         10.59         2.66 o                         
   3   6   2         81.71         88.78         7.94 o                         
   4   6   2         19.89         17.65         3.41 o                         
   5   6   2          2.85          2.11         2.91 o                         
   6   6   2          4.52          3.56         3.46 o                         
  -4   7   2         15.22         14.76         5.09 o                         
  -3   7   2          5.46          5.98         5.96 o                         
  -2   7   2         45.44         57.57         4.87 o                         
  -1   7   2          7.23         15.64         3.20 o                         
   0   7   2          4.30         12.66         2.95 o                         
   1   7   2         11.77         23.47         7.74 o                         
   2   7   2         23.38         19.86         3.35 o                         
   3   7   2         48.00         52.43         7.23 o                         
  -4  -7   3         59.00         71.87         5.25 o                         
  -3  -7   3         71.96         78.37         5.47 o                         
  -2  -7   3          7.33          6.38         2.78 o                         
  -1  -7   3         12.58         14.33         3.31 o                         
   0  -7   3          1.49         -0.80         2.56 o                         
   1  -7   3         12.36          9.67         3.10 o                         
   2  -7   3         15.14         13.61         3.20 o                         
   3  -7   3          5.70          7.53         3.58 o                         
  -7  -6   3          7.13          8.71         3.26 o                         
  -6  -6   3         64.29         64.74         4.99 o                         
  -5  -6   3         23.57         24.18         3.45 o                         
  -4  -6   3         24.36         25.19         7.28 o                         
  -3  -6   3         80.40         93.89        10.28 o                         
  -2  -6   3         31.41         42.26         3.92 o                         
  -1  -6   3         93.88         90.34         5.36 o                         
   0  -6   3        198.65        201.27        17.56 o                         
   1  -6   3         15.14         14.23         2.19 o                         
   2  -6   3         15.16         15.88         2.71 o                         
   3  -6   3          6.61          6.82         2.62 o                         
   4  -6   3          8.62         12.45         3.13 o                         
   5  -6   3          6.40          6.11         3.09 o                         
  -8  -5   3          1.78          6.06         2.88 o                         
  -7  -5   3         25.49         26.22         3.55 o                         
  -6  -5   3         13.92         11.36         4.07 o                         
  -5  -5   3         89.50         97.62         8.55 o                         
  -4  -5   3         51.46         45.41         2.91 o                         
  -3  -5   3         25.55         21.25         2.14 o                         
  -2  -5   3         50.69         46.26         2.65 o                         
  -1  -5   3        154.55        152.28         6.87 o                         
   0  -5   3        124.47        121.83         4.59 o                         
   1  -5   3         61.83         57.61         3.13 o                         
   2  -5   3        151.45        138.54         5.19 o                         
   3  -5   3          5.93          6.23         2.34 o                         
   4  -5   3         53.67         51.61         4.33 o                         
   5  -5   3          3.51          4.65         2.63 o                         
   6  -5   3         14.11          8.20         3.03 o                         
   7  -5   3         10.47          8.40         3.37 o                         
  -9  -4   3          4.79          1.56         3.36 o                         
  -8  -4   3         21.05         16.71         3.27 o                         
  -7  -4   3         93.69        105.78         8.15 o                         
  -6  -4   3         14.52         12.90         3.05 o                         
  -5  -4   3         15.45         20.87         4.02 o                         
  -4  -4   3          7.54          7.70         1.65 o                         
  -3  -4   3        335.50        367.54         9.35 o                         
  -2  -4   3        237.55        266.95         6.98 o                         
  -1  -4   3        265.47        271.68         7.24 o                         
   0  -4   3         64.89         60.73         2.48 o                         
   1  -4   3        223.86        233.78         6.30 o                         
   2  -4   3        247.96        244.84         9.65 o                         
   3  -4   3         97.60         86.10         4.67 o                         
   4  -4   3         15.77         13.32         3.05 o                         
   5  -4   3         27.69         31.20         4.84 o                         
   6  -4   3         16.60         14.92         3.06 o                         
   7  -4   3         15.40         11.60         3.16 o                         
   8  -4   3         53.45         53.42         5.49 o                         
 -10  -3   3         22.97         21.05         3.77 o                         
  -9  -3   3         37.26         32.58         5.19 o                         
  -8  -3   3         13.77          9.00         4.17 o                         
  -7  -3   3         60.94         61.77         4.94 o                         
  -6  -3   3         18.46         21.44         2.69 o                         
  -5  -3   3        102.55        124.62         4.43 o                         
  -4  -3   3        514.63        496.46        14.54 o                         
  -3  -3   3        188.89        201.74         5.47 o                         
  -2  -3   3        152.88        180.77         4.92 o                         
  -1  -3   3          0.27         -0.41         0.82 o                         
   0  -3   3         14.70         14.57         1.43 o                         
   1  -3   3         71.92         67.09         2.39 o                         
   2  -3   3         19.47         21.21         2.37 o                         
   3  -3   3        201.24        216.60         8.53 o                         
   4  -3   3         57.81         56.22         3.81 o                         
   5  -3   3         15.41         13.48         2.57 o                         
   6  -3   3        135.79        137.18        16.80 o                         
   7  -3   3         16.87         14.49         3.15 o                         
   8  -3   3         27.43         16.22         5.50 o                         
 -10  -2   3         31.61         28.32         6.62 o                         
  -9  -2   3         72.89         98.66         8.35 o                         
  -8  -2   3        290.68        330.60        25.86 o                         
  -7  -2   3        130.31        137.30        11.71 o                         
  -6  -2   3        211.13        239.66         7.60 o                         
  -5  -2   3        141.95        134.17         5.62 o                         
  -4  -2   3        143.80        141.05         4.67 o                         
  -3  -2   3        297.73        300.91         7.60 o                         
  -2  -2   3        311.14        281.58         7.40 o                         
  -1  -2   3         72.48         62.17         1.99 o                         
   0  -2   3        695.36        635.58        15.08 o                         
   1  -2   3       1933.66       2009.96        53.29 o                         
   2  -2   3        205.90        213.29         8.15 o                         
   3  -2   3       1501.52       1559.86        51.54 o                         
   4  -2   3        789.75        796.26        27.22 o                         
   5  -2   3         12.60         10.15         2.55 o                         
   6  -2   3        202.97        205.53        16.34 o                         
   7  -2   3         15.62         12.42         4.48 o                         
   8  -2   3         30.57         29.48         3.84 o                         
   9  -2   3          0.62          0.31         3.05 o                         
 -11  -1   3        132.03        138.41         7.99 o                         
 -10  -1   3        192.83        207.06        17.26 o                         
  -9  -1   3         15.34         21.04         5.65 o                         
  -8  -1   3         16.01         23.05         4.02 o                         
  -7  -1   3         26.25         30.12         3.13 o                         
  -6  -1   3         16.95         14.05         2.11 o                         
  -5  -1   3         29.59         33.30         3.46 o                         
  -4  -1   3       1345.93       1523.01        41.40 o                         
  -3  -1   3       2091.60       2240.62        54.02 o                         
  -2  -1   3        402.28        397.95         8.75 o                         
  -1  -1   3        128.22        112.59         2.77 o                         
   0  -1   3        420.32        399.48         8.43 o                         
   1  -1   3       2631.07       2475.70        46.31 o                         
   2  -1   3       2960.21       2950.21        79.08 o                         
   3  -1   3         52.89         47.90         2.33 o                         
   4  -1   3        437.03        449.88        15.77 o                         
   5  -1   3        152.66        170.80         7.05 o                         
   6  -1   3          5.30          6.72         2.23 o                         
   7  -1   3         82.90         78.66        10.54 o                         
   8  -1   3         41.52         33.87         6.57 o                         
   9  -1   3          9.35          3.68         2.90 o                         
 -11   0   3          0.36         -1.10         3.13 o                         
 -10   0   3         49.01         43.45         4.67 o                         
  -9   0   3        122.83        146.49         7.16 o                         
  -8   0   3         22.90         26.78         3.23 o                         
  -7   0   3         21.10         25.08         2.77 o                         
  -6   0   3        366.91        406.98        14.62 o                         
  -5   0   3        931.62       1181.21        40.06 o                         
  -4   0   3        956.20       1148.67        38.66 o                         
  -3   0   3        827.49        882.91        18.70 o                         
  -2   0   3       2848.58       2990.72        70.10 o                         
  -1   0   3       1179.61       1142.38        39.80 o                         
   0   0   3        860.10        690.53        16.37 o                         
   1   0   3       1986.52       1816.86        34.87 o                         
   2   0   3          2.85          5.23         0.78 o                         
   3   0   3        210.65        197.26         8.65 o                         
   4   0   3        141.33        137.31         5.68 o                         
   5   0   3         22.44         23.05         2.64 o                         
   6   0   3         49.21         50.70         3.64 o                         
   7   0   3         86.83         90.32         7.84 o                         
   8   0   3         58.15         53.00         4.71 o                         
   9   0   3         27.39         19.89         3.69 o                         
 -11   1   3        132.67        138.91        11.81 o                         
 -10   1   3        189.42        197.01        13.14 o                         
  -9   1   3         15.20         14.46         4.07 o                         
  -8   1   3         15.20         14.63         2.68 o                         
  -7   1   3         28.29         28.82         4.33 o                         
  -6   1   3         16.69         14.97         2.12 o                         
  -5   1   3         26.60         28.20         2.48 o                         
  -4   1   3       1349.34       1498.27        50.72 o                         
  -3   1   3       2090.61       2220.03        56.25 o                         
  -2   1   3        405.34        410.53         8.76 o                         
  -1   1   3        135.50        123.63         3.66 o                         
   0   1   3        427.26        381.91         8.41 o                         
   1   1   3       2610.34       2347.14        57.79 o                         
   2   1   3       2976.08       2882.24        79.02 o                         
   3   1   3         52.71         47.74         2.18 o                         
   4   1   3        443.86        438.56        12.67 o                         
   5   1   3        152.30        164.92         6.82 o                         
   6   1   3          4.67          7.07         2.10 o                         
   7   1   3         85.12         85.47         4.93 o                         
   8   1   3         41.89         39.74         4.09 o                         
   9   1   3          8.67         15.17         5.29 o                         
 -10   2   3         31.72         36.10         5.60 o                         
  -9   2   3         74.47         99.18         4.60 o                         
  -8   2   3        288.09        319.62        10.05 o                         
  -7   2   3        129.16        122.77         6.72 o                         
  -6   2   3        216.14        247.25         9.36 o                         
  -5   2   3        138.20        130.49         5.58 o                         
  -4   2   3        142.88        138.10         6.77 o                         
  -3   2   3        295.80        302.69        14.97 o                         
  -2   2   3        299.57        284.59         8.24 o                         
  -1   2   3         73.26         60.44         1.75 o                         
   0   2   3        701.94        615.34        21.31 o                         
   1   2   3       1934.54       1902.98        53.24 o                         
   2   2   3        206.56        202.92         7.78 o                         
   3   2   3       1490.56       1467.54        73.20 o                         
   4   2   3        791.70        782.07        21.96 o                         
   5   2   3         13.67         12.76         2.00 o                         
   6   2   3        205.09        205.01         7.31 o                         
   7   2   3         15.56         10.24         2.23 o                         
   8   2   3         30.25         19.86         5.29 o                         
   9   2   3          0.67         -1.22         4.38 o                         
 -10   3   3         23.30         19.96         5.60 o                         
  -9   3   3         36.34         41.50         3.62 o                         
  -8   3   3         13.30         16.06         2.56 o                         
  -7   3   3         61.19         64.94         3.44 o                         
  -6   3   3         19.94         19.40         2.92 o                         
  -5   3   3        100.81        111.62         5.19 o                         
  -4   3   3        512.81        498.27        24.23 o                         
  -3   3   3        198.88        206.88        10.49 o                         
  -2   3   3        158.23        182.54         6.73 o                         
  -1   3   3          0.14          0.43         1.17 o                         
   0   3   3         12.84         15.07         2.55 o                         
   1   3   3         73.03         73.81         4.99 o                         
   2   3   3         18.61         17.46         2.24 o                         
   3   3   3        199.39        219.91         8.50 o                         
   4   3   3         61.43         60.13         3.71 o                         
   5   3   3         15.43         13.80         5.04 o                         
   6   3   3        135.06        131.37         6.47 o                         
   7   3   3         16.43         22.93         5.04 o                         
   9   3   3          9.75          1.32         4.48 o                         
  -9   4   3          5.14          4.15         2.95 o                         
  -8   4   3         21.58         10.10         3.01 o                         
  -7   4   3         92.61        104.01         9.67 o                         
  -6   4   3         13.46         17.20         3.41 o                         
  -5   4   3         16.20         22.08         2.52 o                         
  -4   4   3          6.40          8.65         2.14 o                         
  -3   4   3        337.32        350.14        18.02 o                         
  -2   4   3        242.20        259.82         9.61 o                         
  -1   4   3        271.16        297.02        10.57 o                         
   0   4   3         67.59         59.86         4.89 o                         
   1   4   3        218.11        232.34        12.73 o                         
   2   4   3        248.15        264.91        13.85 o                         
   3   4   3         99.48         88.54         4.72 o                         
   4   4   3         15.23         14.80         2.59 o                         
   5   4   3         29.06         36.36         3.81 o                         
   6   4   3         15.59          6.37         2.55 o                         
   7   4   3         15.79         10.38         3.10 o                         
   8   4   3         53.45         46.52         5.13 o                         
  -8   5   3          1.56          0.38         2.95 o                         
  -7   5   3         25.97         26.66         4.53 o                         
  -6   5   3         14.03         13.15         3.46 o                         
  -5   5   3         91.68        114.97         6.97 o                         
  -4   5   3         50.76         46.33         6.01 o                         
  -3   5   3         25.65         23.01         2.02 o                         
  -2   5   3         50.57         38.45         3.00 o                         
  -1   5   3        155.04        164.53         6.61 o                         
   0   5   3        122.48        127.98         8.15 o                         
   1   5   3         63.29         63.32         5.80 o                         
   2   5   3        146.42        141.32         9.27 o                         
   3   5   3          6.19          9.23         2.80 o                         
   4   5   3         52.92         53.93         5.65 o                         
   5   5   3          3.92          5.55         2.66 o                         
   6   5   3         14.23         10.50         3.13 o                         
   7   5   3         10.30          9.16         3.35 o                         
  -7   6   3          7.43          6.74         3.92 o                         
  -6   6   3         65.08         67.31        11.40 o                         
  -5   6   3         23.86         26.58         5.40 o                         
  -4   6   3         25.18         24.13         5.19 o                         
  -3   6   3         80.08         92.34         9.47 o                         
  -2   6   3         30.58         37.36         6.36 o                         
  -1   6   3         93.88        103.60         5.05 o                         
   0   6   3        196.63        223.04         9.04 o                         
   1   6   3         14.79         14.01         2.75 o                         
   2   6   3         15.23         15.07         4.07 o                         
   3   6   3          6.49          5.22         2.86 o                         
   4   6   3          8.75         12.20         3.20 o                         
   5   6   3          6.38         -0.21         2.83 o                         
  -4   7   3         59.13         59.56         7.94 o                         
  -3   7   3         72.39         71.81         6.67 o                         
  -2   7   3          7.00         10.08         5.91 o                         
  -1   7   3         12.79         14.97         3.13 o                         
   0   7   3          1.30         -2.07         3.11 o                         
   1   7   3         12.31          6.46         2.77 o                         
   2   7   3         14.71         12.42         4.58 o                         
   3   7   3          5.46          1.06         3.12 o                         
  -4  -7   4         13.81         16.01         4.94 o                         
  -3  -7   4          0.33          1.22         2.52 o                         
  -2  -7   4         11.91          7.54         2.91 o                         
  -1  -7   4          1.59          6.16         2.88 o                         
   0  -7   4          6.53          5.43         2.84 o                         
   1  -7   4         15.07         18.53         3.56 o                         
   2  -7   4          1.10         -0.20         3.87 o                         
  -7  -6   4         22.40         29.02         4.94 o                         
  -6  -6   4          4.59          7.43         2.88 o                         
  -5  -6   4         11.04         10.81         2.77 o                         
  -4  -6   4         34.77         25.79         9.06 o                         
  -3  -6   4        178.52        191.52         8.28 o                         
  -2  -6   4         28.61         35.84         5.14 o                         
  -1  -6   4         77.67         83.92         5.11 o                         
   0  -6   4         82.23         84.17         4.39 o                         
   1  -6   4         63.49         51.72         3.50 o                         
   2  -6   4          4.09          1.77         3.31 o                         
   3  -6   4         17.79         13.81         3.03 o                         
   4  -6   4         19.74         14.77         3.20 o                         
   5  -6   4          6.04          3.96         3.07 o                         
  -8  -5   4          9.33          9.19         3.06 o                         
  -7  -5   4         42.71         41.41         4.17 o                         
  -6  -5   4         16.83         29.30         3.49 o                         
  -5  -5   4        155.48        186.37         7.99 o                         
  -4  -5   4         42.49         28.77         2.63 o                         
  -3  -5   4         28.65         36.16         2.24 o                         
  -2  -5   4         24.47         25.29         2.10 o                         
  -1  -5   4         20.44         26.04         2.38 o                         
   0  -5   4        301.61        296.74        10.89 o                         
   1  -5   4         98.87         93.12         3.48 o                         
   2  -5   4        482.20        467.57        35.79 o                         
   3  -5   4         41.97         38.30         3.85 o                         
   4  -5   4          9.99         12.75         2.98 o                         
   5  -5   4         14.25         11.43         5.80 o                         
   6  -5   4         19.09         19.48         3.67 o                         
  -9  -4   4         19.34         19.11         3.54 o                         
  -8  -4   4         43.38         48.77         6.31 o                         
  -7  -4   4         17.48         14.73         3.31 o                         
  -6  -4   4         52.23         36.69         3.63 o                         
  -5  -4   4        102.94        112.05         4.39 o                         
  -4  -4   4         34.64         38.90         2.21 o                         
  -3  -4   4         13.70         16.21         1.59 o                         
  -2  -4   4        139.38        124.24         5.08 o                         
  -1  -4   4        228.37        218.99         5.91 o                         
   0  -4   4        119.17        106.29         3.38 o                         
   1  -4   4        102.45         99.39         3.33 o                         
   2  -4   4        106.10         87.35         4.60 o                         
   3  -4   4         77.25         72.88         4.79 o                         
   4  -4   4         83.02         71.50         4.63 o                         
   5  -4   4         58.54         65.74         4.80 o                         
   6  -4   4         36.58         32.73         6.11 o                         
   7  -4   4          3.22          4.08         2.99 o                         
 -10  -3   4         12.18         13.82         3.36 o                         
  -9  -3   4         88.25         81.49         5.47 o                         
  -8  -3   4         28.75         35.88         3.81 o                         
  -7  -3   4         97.13        152.17        28.35 o                         
  -6  -3   4         45.15         47.14         6.10 o                         
  -5  -3   4         30.23         24.92         2.13 o                         
  -4  -3   4          3.35          3.22         1.05 o                         
  -3  -3   4         43.33         44.31         1.93 o                         
  -2  -3   4        262.82        260.13         6.70 o                         
  -1  -3   4        685.28        708.29        17.37 o                         
   0  -3   4        691.83        707.44        17.11 o                         
   1  -3   4         55.30         59.84         3.21 o                         
   2  -3   4         80.59         64.33         3.70 o                         
   3  -3   4        462.61        445.23        16.52 o                         
   4  -3   4         91.97         85.91         5.29 o                         
   5  -3   4        118.96        129.43        12.22 o                         
   6  -3   4         71.73         63.76         6.01 o                         
   7  -3   4         13.14         13.66         4.79 o                         
   8  -3   4          1.77         -0.86         2.94 o                         
 -11  -2   4          9.53         14.56         5.70 o                         
 -10  -2   4         19.66         21.42         4.94 o                         
  -9  -2   4        360.28        422.92        28.82 o                         
  -8  -2   4         77.92         87.38         6.01 o                         
  -7  -2   4        138.78        165.85         5.85 o                         
  -6  -2   4        468.36        510.14        17.17 o                         
  -5  -2   4        512.83        544.46        15.48 o                         
  -4  -2   4         90.48        106.26         4.67 o                         
  -3  -2   4        166.95        170.77         4.50 o                         
  -2  -2   4       1375.94       1381.02        32.43 o                         
  -1  -2   4        386.41        373.47         8.95 o                         
   0  -2   4        621.06        600.20        14.28 o                         
   1  -2   4         25.56         25.68         1.73 o                         
   2  -2   4        117.20        102.22         6.31 o                         
   3  -2   4        751.25        762.90        20.90 o                         
   4  -2   4        265.09        254.14         9.54 o                         
   5  -2   4         13.02         10.36         2.39 o                         
   6  -2   4          0.44          3.04         2.70 o                         
   7  -2   4         14.06         15.58         3.51 o                         
   8  -2   4          0.94         -1.91         2.75 o                         
   9  -2   4          2.92         -1.38         3.16 o                         
 -11  -1   4         62.65         66.31         5.70 o                         
 -10  -1   4         52.22         58.21         4.93 o                         
  -9  -1   4         48.80         50.51         4.60 o                         
  -8  -1   4        181.12        223.07        32.28 o                         
  -7  -1   4        113.00        118.81         9.50 o                         
  -6  -1   4        220.02        252.91        10.56 o                         
  -5  -1   4       2581.31       2965.64        82.15 o                         
  -4  -1   4          9.33         14.99         1.47 o                         
  -3  -1   4        455.54        458.24        14.89 o                         
  -2  -1   4        217.85        174.38         4.61 o                         
  -1  -1   4        255.42        281.60         7.07 o                         
   0  -1   4       2011.79       1851.49        41.68 o                         
   1  -1   4        329.50        279.14         6.09 o                         
   2  -1   4        783.64        751.16        25.90 o                         
   3  -1   4        516.94        525.21        18.16 o                         
   4  -1   4          9.62         12.49         4.58 o                         
   5  -1   4          5.54          6.82         1.97 o                         
   6  -1   4         67.34         73.04         4.48 o                         
   7  -1   4         18.05         15.61         3.00 o                         
   8  -1   4         20.75         21.63         6.77 o                         
   9  -1   4          0.82         -0.70         2.75 o                         
 -11   0   4         35.51         23.96         4.94 o                         
 -10   0   4         18.60         11.96         3.23 o                         
  -9   0   4        157.79        192.47         8.55 o                         
  -8   0   4          5.15          4.98         2.30 o                         
  -7   0   4        214.13        234.41         9.22 o                         
  -6   0   4        166.31        189.72         7.52 o                         
  -5   0   4          6.24          2.41         1.56 o                         
  -4   0   4        201.05        198.78         7.98 o                         
  -3   0   4       1936.17       1890.26        58.05 o                         
  -2   0   4        216.63        221.95         6.38 o                         
  -1   0   4         99.65         97.60         3.17 o                         
   0   0   4        560.15        494.98        16.23 o                         
   1   0   4        724.54        661.46        14.42 o                         
   2   0   4        267.68        291.65         8.46 o                         
   3   0   4        160.47        156.35         6.19 o                         
   4   0   4          7.22          5.81         1.74 o                         
   5   0   4         20.51         19.24         2.42 o                         
   6   0   4          8.56          6.45         2.24 o                         
   7   0   4          5.39          7.04         2.91 o                         
   8   0   4         55.93         57.42         7.84 o                         
   9   0   4          0.39         -0.34         6.06 o                         
 -11   1   4         63.59         74.98         5.67 o                         
 -10   1   4         53.75         53.30         4.62 o                         
  -9   1   4         49.04         52.46         4.28 o                         
  -8   1   4        183.94        225.58         9.18 o                         
  -7   1   4        112.44        120.88         5.58 o                         
  -6   1   4        220.72        252.63         9.54 o                         
  -5   1   4       2580.33       2864.19       104.21 o                         
  -4   1   4          8.48         11.77         1.30 o                         
  -3   1   4        442.72        439.67        10.87 o                         
  -2   1   4        226.15        183.24         5.11 o                         
  -1   1   4        260.79        287.13         7.01 o                         
   0   1   4       1988.93       1689.32        41.63 o                         
   1   1   4        330.90        267.31        12.80 o                         
   2   1   4        768.37        734.51        20.54 o                         
   3   1   4        520.11        496.11        14.32 o                         
   4   1   4          8.02          8.97         1.40 o                         
   5   1   4          6.23          7.19         1.50 o                         
   6   1   4         66.39         62.82         4.17 o                         
   7   1   4         16.77         12.93         3.56 o                         
   8   1   4         20.59         21.63         3.35 o                         
   9   1   4          0.68         -1.76         2.96 o                         
 -11   2   4         10.02         13.54         5.29 o                         
 -10   2   4         19.65         18.84         5.19 o                         
  -9   2   4        364.20        427.54        12.97 o                         
  -8   2   4         75.83         75.08         4.74 o                         
  -7   2   4        137.23        171.48         7.23 o                         
  -6   2   4        466.75        484.84        30.19 o                         
  -5   2   4        515.98        541.54        18.97 o                         
  -4   2   4         87.14        112.22        14.15 o                         
  -3   2   4        168.62        164.84         8.66 o                         
  -2   2   4       1380.69       1358.49        41.03 o                         
  -1   2   4        377.47        357.06         8.92 o                         
   0   2   4        625.48        583.78        16.44 o                         
   1   2   4         29.64         30.60         2.19 o                         
   2   2   4        116.20         93.12         8.25 o                         
   3   2   4        743.17        732.72        20.79 o                         
   4   2   4        265.40        239.89         7.47 o                         
   5   2   4         13.58         11.04         1.65 o                         
   6   2   4          0.47         -0.26         1.56 o                         
   7   2   4         14.61         11.65         2.03 o                         
   8   2   4          1.12         -2.75         3.77 o                         
   9   2   4          2.88          2.04         4.68 o                         
 -10   3   4         11.24         14.44         4.05 o                         
  -9   3   4         90.31         78.17         4.23 o                         
  -8   3   4         28.99         32.13         3.19 o                         
  -7   3   4        100.00        154.55        15.57 o                         
  -6   3   4         44.04         40.83         3.19 o                         
  -5   3   4         29.26         27.53         4.07 o                         
  -4   3   4          3.16          4.99         2.04 o                         
  -3   3   4         40.91         42.85         2.59 o                         
  -2   3   4        259.92        256.28         9.40 o                         
  -1   3   4        676.55        717.30        19.85 o                         
   0   3   4        696.17        703.43        34.31 o                         
   1   3   4         55.06         57.62         4.68 o                         
   2   3   4         84.13         65.54         3.56 o                         
   3   3   4        456.28        477.35        16.52 o                         
   4   3   4         92.40         88.18         7.08 o                         
   5   3   4        116.98        114.81         8.60 o                         
   6   3   4         71.08         58.40         4.57 o                         
   7   3   4         13.64         16.66         3.19 o                         
   8   3   4          1.74         -2.86         2.86 o                         
  -9   4   4         19.52         20.06         3.69 o                         
  -8   4   4         45.07         63.62        10.64 o                         
  -7   4   4         17.80         15.94         2.74 o                         
  -6   4   4         53.51         42.77         3.45 o                         
  -5   4   4        102.28        105.24        13.49 o                         
  -4   4   4         35.01         37.47         3.77 o                         
  -3   4   4         12.68         14.15         1.91 o                         
  -2   4   4        138.27        126.05         9.01 o                         
  -1   4   4        227.53        225.16         8.46 o                         
   0   4   4        117.11         97.64         6.82 o                         
   1   4   4        102.13         99.98         6.92 o                         
   2   4   4        103.32         88.88         4.64 o                         
   3   4   4         79.22         76.68         6.67 o                         
   4   4   4         81.14         74.40         4.68 o                         
   5   4   4         57.23         68.67         4.89 o                         
   6   4   4         37.16         46.97         4.49 o                         
   7   4   4          3.09          5.77         3.56 o                         
  -8   5   4          9.75         11.98         3.53 o                         
  -7   5   4         41.93         37.11         5.55 o                         
  -6   5   4         16.59         20.03         3.42 o                         
  -3   5   4         29.16         30.36         3.06 o                         
  -2   5   4         23.08         22.22         3.11 o                         
  -1   5   4         20.56         25.35         2.81 o                         
   0   5   4        300.93        322.55        16.39 o                         
   1   5   4         97.88        103.75         7.53 o                         
   2   5   4        483.83        507.17        29.99 o                         
   3   5   4         42.63         38.04         4.00 o                         
   4   5   4          9.02         13.03         4.17 o                         
   5   5   4         14.82         18.42         3.38 o                         
   6   5   4         19.44         16.18         3.45 o                         
  -7   6   4         22.53         21.17         4.06 o                         
  -6   6   4          4.34          7.93         3.20 o                         
  -5   6   4         11.16          6.21         4.28 o                         
  -4   6   4         33.07         14.97         4.79 o                         
  -3   6   4        177.68        181.59        10.74 o                         
  -2   6   4         28.20         35.08         4.17 o                         
  -1   6   4         78.79         78.73         4.04 o                         
   0   6   4         82.06         78.83         5.21 o                         
   1   6   4         64.01         58.02         4.38 o                         
   2   6   4          4.03          5.85         2.54 o                         
   3   6   4         18.02         15.28         3.24 o                         
   4   6   4         20.18         18.80         3.77 o                         
   5   6   4          6.21          5.06         3.01 o                         
  -4   7   4         13.76          8.25         4.79 o                         
  -3   7   4          0.27         -1.17         3.77 o                         
  -2   7   4         11.40          9.52         3.72 o                         
  -1   7   4          1.69          1.12         2.74 o                         
   0   7   4          6.36          1.08         2.65 o                         
   1   7   4         15.21          9.16         2.91 o                         
   2   7   4          1.11         -3.36         3.97 o                         
  -4  -7   5         14.96         18.17         3.63 o                         
  -3  -7   5         10.10         12.42         3.17 o                         
  -2  -7   5          8.98          9.01         3.10 o                         
  -1  -7   5          5.12          4.69         3.41 o                         
   0  -7   5         11.99         10.15         9.32 o                         
   1  -7   5          5.95          5.97         2.95 o                         
  -7  -6   5          2.11          4.29         5.65 o                         
  -6  -6   5         53.23         43.61         4.42 o                         
  -5  -6   5         25.65         22.54         3.97 o                         
  -4  -6   5         13.59          9.96         2.75 o                         
  -3  -6   5         17.03          8.44         2.75 o                         
  -2  -6   5         41.48         52.47         4.17 o                         
  -1  -6   5         11.64          8.50         2.59 o                         
   0  -6   5          0.09         -0.01         2.27 o                         
   1  -6   5         25.88         22.73         2.62 o                         
   2  -6   5         51.85         66.05         4.93 o                         
   3  -6   5          0.24         -0.31         2.66 o                         
   4  -6   5          9.48         10.64         3.11 o                         
  -8  -5   5         28.69         28.10         3.85 o                         
  -7  -5   5         30.07         34.50         4.03 o                         
  -6  -5   5         24.28         19.07         3.02 o                         
  -5  -5   5         32.65         22.88         2.24 o                         
  -4  -5   5          3.37          5.37         2.14 o                         
  -3  -5   5          3.71          4.88         1.53 o                         
  -2  -5   5         62.69         58.97         3.50 o                         
  -1  -5   5         60.58         55.60         3.18 o                         
   0  -5   5         66.09         75.01         3.10 o                         
   1  -5   5         46.03         42.05         2.97 o                         
   2  -5   5        148.10        159.13        10.08 o                         
   3  -5   5         19.04         19.71         3.55 o                         
   4  -5   5          9.92          8.93         2.97 o                         
   5  -5   5         41.35         41.27         5.40 o                         
   6  -5   5         19.37         14.99         4.79 o                         
  -9  -4   5         47.04         72.49         8.50 o                         
  -8  -4   5        198.87        228.86         9.79 o                         
  -7  -4   5          4.14          5.46         2.90 o                         
  -6  -4   5         33.49         32.30         2.84 o                         
  -5  -4   5        222.85        233.69         7.56 o                         
  -4  -4   5        178.08        160.79         4.79 o                         
  -3  -4   5         16.89         16.81         3.25 o                         
  -2  -4   5         64.20         58.12         3.32 o                         
  -1  -4   5         25.74         26.74         2.13 o                         
   0  -4   5         39.78         40.13         2.10 o                         
   1  -4   5         43.79         49.59         2.69 o                         
   2  -4   5        116.96        103.83         6.06 o                         
   3  -4   5         52.97         54.14         3.97 o                         
   4  -4   5        251.10        258.36        11.03 o                         
   5  -4   5        102.99         90.11        11.86 o                         
   6  -4   5         24.47         30.44         5.91 o                         
   7  -4   5         19.69         12.29         3.45 o                         
 -10  -3   5          2.23          3.17         3.92 o                         
  -9  -3   5         77.67         84.14         5.58 o                         
  -8  -3   5         11.30         15.80         2.37 o                         
  -7  -3   5       1080.95       1205.32        34.57 o                         
  -6  -3   5        183.86        183.16         6.13 o                         
  -5  -3   5         44.10         51.73         2.74 o                         
  -4  -3   5        229.57        234.33         6.27 o                         
  -3  -3   5         59.23         63.15         2.36 o                         
  -2  -3   5        232.03        234.41         6.20 o                         
  -1  -3   5        652.81        604.92        17.19 o                         
   0  -3   5         14.54         10.89         1.70 o                         
   1  -3   5         71.30         70.37         2.99 o                         
   2  -3   5         98.51         86.67         7.53 o                         
   3  -3   5         98.90         94.22         5.45 o                         
   4  -3   5         48.03         49.13         3.91 o                         
   5  -3   5        230.80        249.97        10.43 o                         
   6  -3   5        131.19        123.94        10.39 o                         
   7  -3   5         16.01          8.48         3.13 o                         
   8  -3   5          0.51          0.17         3.77 o                         
 -11  -2   5          5.55          6.09         3.42 o                         
 -10  -2   5         28.29         26.58         5.09 o                         
  -9  -2   5        132.63        142.40         6.98 o                         
  -8  -2   5        229.30        237.02        13.00 o                         
  -7  -2   5        483.28        513.23        19.10 o                         
  -6  -2   5        338.84        354.73        10.74 o                         
  -5  -2   5        383.94        406.65        11.73 o                         
  -4  -2   5          8.56          9.50         1.30 o                         
  -3  -2   5         55.87         46.76         2.44 o                         
  -2  -2   5       1285.40       1326.22        36.27 o                         
  -1  -2   5        108.84        108.19         4.41 o                         
   0  -2   5        845.94        842.07        19.89 o                         
   1  -2   5        358.75        368.03         9.03 o                         
   2  -2   5        194.51        171.27         4.71 o                         
   3  -2   5        322.81        317.95        14.66 o                         
   4  -2   5         35.57         36.01         3.16 o                         
   5  -2   5         45.86         34.59         3.58 o                         
   6  -2   5         40.02         45.55         4.96 o                         
   7  -2   5          8.87          7.23         2.83 o                         
   8  -2   5         27.18         24.41         3.81 o                         
 -11  -1   5         11.46         12.01         3.60 o                         
 -10  -1   5          3.71          3.08         2.98 o                         
  -9  -1   5        103.75        125.85        12.52 o                         
  -8  -1   5         99.39        104.28         4.34 o                         
  -7  -1   5         69.04         83.07         3.53 o                         
  -6  -1   5         77.46         65.04         3.57 o                         
  -5  -1   5        204.97        218.29         6.68 o                         
  -4  -1   5        381.68        388.94        10.99 o                         
  -3  -1   5        217.66        232.03         8.53 o                         
  -2  -1   5        282.35        270.44         7.90 o                         
  -1  -1   5        325.95        306.45         8.72 o                         
   0  -1   5       1165.41       1068.32        22.65 o                         
   1  -1   5         14.68         10.89         1.08 o                         
   2  -1   5        727.00        764.10        35.33 o                         
   3  -1   5         11.66         12.62         3.21 o                         
   4  -1   5          3.44          1.14         1.71 o                         
   5  -1   5         79.44         78.43         4.94 o                         
   6  -1   5         29.19         30.84         3.59 o                         
   7  -1   5         30.49         23.65         5.09 o                         
   8  -1   5          3.23          3.01         2.86 o                         
 -11   0   5          0.02         -1.65         2.91 o                         
 -10   0   5         94.61        110.62         6.37 o                         
  -9   0   5          5.12          8.99         3.00 o                         
  -8   0   5        149.93        177.52         7.67 o                         
  -7   0   5        110.38        124.00         5.68 o                         
  -6   0   5        166.98        219.61        12.12 o                         
  -5   0   5        648.43        771.38        21.50 o                         
  -4   0   5         87.02         93.65         4.77 o                         
  -3   0   5        873.74        876.95        29.66 o                         
  -2   0   5       1959.53       1730.93        57.77 o                         
  -1   0   5        398.84        377.27        13.10 o                         
   0   0   5        227.96        209.05         7.63 o                         
   1   0   5         88.94         79.97         2.48 o                         
   2   0   5        209.52        199.13         6.09 o                         
   3   0   5          1.46         -0.41         1.83 o                         
   4   0   5          9.95          9.24         1.47 o                         
   5   0   5          1.61          0.68         1.88 o                         
   6   0   5         60.98         64.51         4.53 o                         
   7   0   5         46.96         52.37         6.61 o                         
   8   0   5         55.33         50.55         6.46 o                         
   9   0   5          1.03          3.05         3.28 o                         
 -11   1   5         11.39         11.34         4.79 o                         
 -10   1   5          3.47          4.00         2.75 o                         
  -9   1   5        101.47        120.93         7.33 o                         
  -8   1   5         99.69        103.85         5.36 o                         
  -7   1   5         71.21         72.58         9.78 o                         
  -6   1   5         78.53         74.98         3.85 o                         
  -5   1   5        203.18        213.27         8.17 o                         
  -4   1   5        382.26        381.97         9.48 o                         
  -3   1   5        215.11        233.98         6.88 o                         
  -2   1   5        284.84        276.76         7.91 o                         
  -1   1   5        329.39        305.59         7.61 o                         
   0   1   5       1167.81       1074.68        63.28 o                         
   1   1   5         15.73         18.53         3.05 o                         
   2   1   5        739.41        715.08        20.22 o                         
   3   1   5         12.51         11.91         2.14 o                         
   4   1   5          3.95         -0.23         1.65 o                         
   5   1   5         80.29         78.95         3.48 o                         
   6   1   5         28.89         28.27         3.40 o                         
   7   1   5         30.04         27.80         3.36 o                         
   8   1   5          3.12          5.47         2.94 o                         
 -11   2   5          5.48         12.83         5.40 o                         
 -10   2   5         27.63         17.22         4.38 o                         
  -9   2   5        130.83        131.20         7.03 o                         
  -8   2   5        232.93        241.07         9.72 o                         
  -7   2   5        480.32        495.94        18.11 o                         
  -6   2   5        342.29        367.70        13.18 o                         
  -5   2   5        381.68        400.06        16.24 o                         
  -4   2   5          9.96         10.38         1.76 o                         
  -3   2   5         52.16         39.40         2.66 o                         
  -2   2   5       1285.80       1316.09        44.45 o                         
  -1   2   5        108.16         99.85         3.57 o                         
   0   2   5        843.07        822.92        19.82 o                         
   1   2   5        358.57        369.15        12.99 o                         
   2   2   5        197.67        187.39         6.91 o                         
   3   2   5        332.85        308.85         9.20 o                         
   4   2   5         33.25         29.47         2.21 o                         
   5   2   5         47.04         36.16         3.07 o                         
   6   2   5         38.43         35.86         2.84 o                         
   7   2   5          9.24          4.06         3.46 o                         
   8   2   5         27.29         23.52         5.70 o                         
 -10   3   5          2.15          6.01         3.02 o                         
  -9   3   5         78.37         75.77         4.23 o                         
  -8   3   5         10.90         17.65         3.13 o                         
  -7   3   5       1073.07       1149.10        70.91 o                         
  -6   3   5        183.67        175.05         7.41 o                         
  -5   3   5         47.34         56.71         3.45 o                         
  -3   3   5         58.76         65.64         3.38 o                         
  -2   3   5        234.56        242.37         8.93 o                         
  -1   3   5        655.82        603.56        18.93 o                         
   0   3   5         15.09         16.19         2.75 o                         
   1   3   5         71.93         74.38         6.26 o                         
   2   3   5         98.59         85.59         4.24 o                         
   3   3   5         99.87         92.65         9.88 o                         
   4   3   5         49.68         49.44         3.89 o                         
   5   3   5        236.12        257.04        10.29 o                         
   6   3   5        130.21        123.96         6.70 o                         
   7   3   5         16.03         13.90         3.20 o                         
   8   3   5          0.60         -4.17         4.17 o                         
  -9   4   5         46.79         60.67         5.25 o                         
  -8   4   5        195.74        224.91        14.26 o                         
  -7   4   5          3.83          1.39         2.60 o                         
  -6   4   5         33.35         30.52         3.37 o                         
  -5   4   5        222.64        236.92        12.63 o                         
  -4   4   5        176.60        156.79         9.16 o                         
  -3   4   5         18.30         17.58         2.12 o                         
  -2   4   5         62.81         54.78         4.78 o                         
  -1   4   5         25.18         25.52         2.56 o                         
   0   4   5         39.65         32.69         4.38 o                         
   1   4   5         41.14         43.47         3.31 o                         
   2   4   5        119.05         97.91         5.07 o                         
   3   4   5         51.03         49.08         3.92 o                         
   4   4   5        254.90        270.09        10.73 o                         
   5   4   5        103.60         93.15         7.13 o                         
   6   4   5         24.85         36.61        10.34 o                         
   7   4   5         20.35         21.01         4.48 o                         
  -8   5   5         28.66         29.61         4.26 o                         
  -7   5   5         30.88         42.10         4.53 o                         
  -6   5   5         23.79         20.98         4.89 o                         
  -4   5   5          3.43          6.21         2.75 o                         
  -3   5   5          4.27          4.28         1.91 o                         
  -2   5   5         61.43         60.01         3.75 o                         
  -1   5   5         60.20         59.18         3.91 o                         
   0   5   5         65.04         70.15         6.41 o                         
   1   5   5         47.42         39.00         5.60 o                         
   2   5   5        148.09        155.67        10.28 o                         
   3   5   5         19.13         21.19         6.92 o                         
   4   5   5          9.84         15.53         3.24 o                         
   5   5   5         40.64         25.01         3.74 o                         
   6   5   5         19.66         18.40         3.74 o                         
  -7   6   5          2.10          2.14         3.13 o                         
  -6   6   5         54.04         45.35         5.55 o                         
  -5   6   5         25.47         17.51         5.09 o                         
  -4   6   5         14.18         12.63         3.77 o                         
  -3   6   5         16.74         20.16         4.07 o                         
  -2   6   5         41.24         45.22         5.54 o                         
  -1   6   5         12.64         13.13         4.53 o                         
   0   6   5          0.09         -2.85         3.16 o                         
   1   6   5         26.02         24.34         4.89 o                         
   2   6   5         51.61         59.23         4.85 o                         
   3   6   5          0.27          1.99         2.74 o                         
   4   6   5          9.23         12.95         3.53 o                         
  -4   7   5         14.46         18.53         5.40 o                         
  -3   7   5         10.42          8.39         3.16 o                         
  -2   7   5          8.72         12.28         3.13 o                         
  -1   7   5          5.15          1.26         4.12 o                         
   0   7   5         11.89          7.54         6.06 o                         
   1   7   5          6.01          5.82         3.02 o                         
  -3  -7   6         16.86         11.20         4.48 o                         
  -2  -7   6         36.10         30.85         6.01 o                         
  -1  -7   6          2.67          0.21         3.23 o                         
   0  -7   6          3.44         -0.31         3.82 o                         
  -6  -6   6         23.10         13.64         4.89 o                         
  -5  -6   6         47.87         41.54         4.77 o                         
  -4  -6   6         14.19          8.44         2.21 o                         
  -3  -6   6         39.17         35.95         3.33 o                         
  -2  -6   6          0.94          0.05         1.92 o                         
  -1  -6   6         15.40         10.59         2.86 o                         
   0  -6   6         23.77         17.92         2.43 o                         
   1  -6   6          4.83          7.72         2.36 o                         
   2  -6   6          7.92          1.78         2.74 o                         
   3  -6   6         18.54         20.98         3.82 o                         
   4  -6   6         13.88         27.29         5.91 o                         
  -8  -5   6         39.23         34.25         4.54 o                         
  -7  -5   6         60.22         68.53         6.21 o                         
  -6  -5   6          0.91         -0.69         1.84 o                         
  -5  -5   6          5.53          6.80         1.77 o                         
  -4  -5   6         56.63         58.05         3.56 o                         
  -3  -5   6          2.94          5.02         2.00 o                         
  -2  -5   6         51.24         41.77         3.62 o                         
  -1  -5   6        141.21        154.78         5.61 o                         
   0  -5   6         89.41         91.59         3.52 o                         
   1  -5   6        173.23        187.96         8.93 o                         
   2  -5   6         31.38         34.27         5.70 o                         
   3  -5   6         13.08          9.62         2.87 o                         
   4  -5   6         65.36         73.02         5.23 o                         
   5  -5   6          8.11          7.50         3.13 o                         
  -9  -4   6         78.23         83.27        12.58 o                         
  -8  -4   6         65.72         58.66         3.88 o                         
  -7  -4   6        160.00        160.31        10.09 o                         
  -6  -4   6         13.43         18.67         2.34 o                         
  -5  -4   6        176.06        184.72         6.86 o                         
  -4  -4   6         13.30         13.06         1.54 o                         
  -3  -4   6        198.05        203.59         6.60 o                         
  -2  -4   6         80.57         85.12         2.98 o                         
  -1  -4   6         11.15         15.87         2.30 o                         
   0  -4   6         22.81         18.65         2.19 o                         
   1  -4   6        152.22        153.48         5.72 o                         
   2  -4   6          3.20          0.99         2.12 o                         
   3  -4   6        371.54        386.32        14.51 o                         
   4  -4   6        179.19        185.65         8.63 o                         
   5  -4   6          1.98          1.31         2.80 o                         
   6  -4   6         11.30          8.89         3.13 o                         
 -10  -3   6         59.27         59.46         5.15 o                         
  -9  -3   6        170.17        178.41         6.97 o                         
  -8  -3   6        193.97        194.72         7.13 o                         
  -7  -3   6        482.34        489.63        14.62 o                         
  -6  -3   6         90.06         85.43         3.71 o                         
  -5  -3   6         86.37         84.37         5.70 o                         
  -4  -3   6         31.78         28.72         2.37 o                         
  -3  -3   6        159.79        152.76         4.41 o                         
  -2  -3   6        177.37        160.30         5.27 o                         
  -1  -3   6         60.07         60.78         3.79 o                         
   0  -3   6         44.68         44.31         1.98 o                         
   1  -3   6         14.33         12.39         1.63 o                         
   2  -3   6          6.19          9.28         1.88 o                         
   3  -3   6        110.16        126.26         9.16 o                         
   4  -3   6        161.80        143.52         6.61 o                         
   5  -3   6        250.72        253.75        10.61 o                         
   6  -3   6        100.38        116.32         6.52 o                         
   7  -3   6         38.89         40.34         4.57 o                         
 -11  -2   6         11.94         15.88         5.50 o                         
 -10  -2   6          5.83         10.78         3.07 o                         
  -9  -2   6        171.59        209.06         7.30 o                         
  -8  -2   6         89.98         88.25         6.62 o                         
  -7  -2   6        184.14        193.89         6.54 o                         
  -6  -2   6        161.24        159.10         6.21 o                         
  -5  -2   6         21.52         18.83         1.70 o                         
  -4  -2   6        491.12        533.86        18.40 o                         
  -3  -2   6        491.86        447.88        12.91 o                         
  -2  -2   6        330.31        345.18        10.03 o                         
  -1  -2   6         33.67         30.65         2.14 o                         
   0  -2   6        324.78        356.13         8.92 o                         
   1  -2   6        200.27        191.79         7.22 o                         
   2  -2   6         16.92         17.86         1.49 o                         
   3  -2   6        180.61        181.62        13.75 o                         
   4  -2   6        272.96        270.19        10.40 o                         
   5  -2   6         94.10         95.33         5.39 o                         
   6  -2   6          8.76         13.15         2.96 o                         
   7  -2   6          9.24          3.56         3.56 o                         
   8  -2   6          8.33          2.75         4.43 o                         
 -11  -1   6         22.65         23.70         4.94 o                         
 -10  -1   6          5.84          5.09         3.77 o                         
  -9  -1   6         18.30         13.35         3.16 o                         
  -8  -1   6         56.56         55.13         4.59 o                         
  -7  -1   6        193.91        208.50         6.75 o                         
  -6  -1   6         25.36         26.66         2.64 o                         
  -5  -1   6        790.99        804.55        22.12 o                         
  -4  -1   6        630.35        645.13        31.05 o                         
  -3  -1   6        402.09        420.85        12.01 o                         
  -2  -1   6        453.33        457.30        12.95 o                         
  -1  -1   6        323.11        314.08         8.93 o                         
   0  -1   6        287.31        271.67         7.95 o                         
   1  -1   6         63.34         60.66         2.09 o                         
   2  -1   6         37.98         35.96         2.15 o                         
   3  -1   6         87.74         92.14         4.50 o                         
   4  -1   6         61.44         64.82         3.97 o                         
   5  -1   6         34.39         37.20         3.74 o                         
   6  -1   6         65.65         69.47         9.06 o                         
   7  -1   6          5.58          3.33         2.83 o                         
   8  -1   6         17.06         20.85         3.74 o                         
 -11   0   6         41.18         45.68         4.86 o                         
 -10   0   6          5.82         12.01         3.46 o                         
  -9   0   6         92.22        102.42         8.15 o                         
  -8   0   6          0.70         -1.14         2.08 o                         
  -7   0   6         58.71         62.86         5.14 o                         
  -6   0   6        170.45        171.15         5.54 o                         
  -5   0   6        103.74        111.39         3.87 o                         
  -4   0   6         46.09         55.91         3.20 o                         
  -3   0   6        722.58        742.03        25.34 o                         
  -2   0   6         49.68         49.70         2.88 o                         
  -1   0   6        277.34        268.48         9.72 o                         
   0   0   6        448.45        453.54        15.77 o                         
   1   0   6        131.62        127.52         4.19 o                         
   2   0   6         51.07         50.58         4.15 o                         
   3   0   6         25.23         23.57         2.84 o                         
   4   0   6        155.41        168.96         5.66 o                         
   5   0   6          0.01         -2.21         2.80 o                         
   6   0   6         27.34         26.18         3.49 o                         
   7   0   6        105.55        113.73        11.35 o                         
   8   0   6          6.41          4.97         2.95 o                         
 -11   1   6         21.93         21.95         3.80 o                         
 -10   1   6          5.77          4.47         2.72 o                         
  -9   1   6         19.42         19.13         3.06 o                         
  -8   1   6         57.76         65.63         4.10 o                         
  -7   1   6        194.52        203.63         8.28 o                         
  -6   1   6         24.90         23.68         2.70 o                         
  -5   1   6        782.87        777.83        45.92 o                         
  -4   1   6        645.06        663.48        18.34 o                         
  -3   1   6        402.67        424.70        11.99 o                         
  -2   1   6        463.84        463.12        13.78 o                         
  -1   1   6        320.98        305.42         8.97 o                         
   0   1   6        279.23        273.01         9.90 o                         
   1   1   6         64.02         58.64         4.17 o                         
   2   1   6         36.86         33.57         2.10 o                         
   3   1   6         89.04         89.42         3.51 o                         
   4   1   6         61.24         62.19         3.06 o                         
   5   1   6         34.92         35.96         2.78 o                         
   6   1   6         64.58         70.55         3.67 o                         
   7   1   6          5.14          7.78         3.51 o                         
   8   1   6         16.83         13.22         3.38 o                         
 -11   2   6         11.71          8.04         5.29 o                         
 -10   2   6          5.45          9.99         3.04 o                         
  -9   2   6        171.87        208.87         9.34 o                         
  -8   2   6         88.99         83.01         5.04 o                         
  -7   2   6        183.88        194.93         7.99 o                         
  -6   2   6        157.89        165.37         8.04 o                         
  -5   2   6         21.50         20.83         2.30 o                         
  -4   2   6        496.91        515.01        18.21 o                         
  -3   2   6        480.94        449.51        15.87 o                         
  -2   2   6        326.24        347.19        17.41 o                         
  -1   2   6         35.59         32.84         2.70 o                         
   0   2   6        331.88        362.04        18.12 o                         
   1   2   6        203.65        191.16         8.35 o                         
   2   2   6         17.41         20.91         2.20 o                         
   3   2   6        179.44        166.79         5.59 o                         
   4   2   6        272.82        259.71         8.18 o                         
   5   2   6         94.49         92.82         4.02 o                         
   6   2   6          9.60          7.90         2.27 o                         
   7   2   6          9.42          3.40         2.80 o                         
   8   2   6          7.88          6.21         5.40 o                         
 -10   3   6         59.33         67.99         5.16 o                         
  -9   3   6        170.18        172.42        13.14 o                         
  -8   3   6        192.54        227.49         9.03 o                         
  -7   3   6        479.85        501.02        17.96 o                         
  -6   3   6         89.75         87.21        11.76 o                         
  -5   3   6         87.23         92.47         5.24 o                         
  -4   3   6         30.92         28.42         2.77 o                         
  -3   3   6        157.03        155.36         6.26 o                         
  -2   3   6        181.12        165.46         8.25 o                         
  -1   3   6         59.78         55.43         3.49 o                         
   0   3   6         43.47         48.23         2.93 o                         
   1   3   6         15.88         16.90         2.05 o                         
   2   3   6          5.84          9.34         1.97 o                         
   3   3   6        108.76        119.27        10.08 o                         
   4   3   6        160.82        129.82        18.89 o                         
   5   3   6        251.97        240.94        10.15 o                         
   6   3   6         99.96        117.08         6.90 o                         
   7   3   6         38.94         39.81         4.74 o                         
  -9   4   6         77.44         77.58         8.04 o                         
  -8   4   6         67.63         69.07         7.18 o                         
  -7   4   6        159.30        154.16        13.89 o                         
  -6   4   6         14.36         15.58         2.64 o                         
  -5   4   6        172.28        163.20        10.39 o                         
  -4   4   6         12.86         15.33         3.00 o                         
  -3   4   6        202.60        202.45         7.99 o                         
  -2   4   6         80.96         86.09         4.35 o                         
  -1   4   6         12.70         16.59         3.92 o                         
   0   4   6         21.76         17.72         3.56 o                         
   1   4   6        151.14        152.57         6.65 o                         
   2   4   6          3.54          3.68         2.70 o                         
   3   4   6        375.13        380.97        14.40 o                         
   4   4   6        175.97        200.92         8.64 o                         
   5   4   6          1.92          5.44         2.94 o                         
   6   4   6         10.89          5.57         5.80 o                         
  -8   5   6         39.33         37.47         6.52 o                         
  -7   5   6         59.19         70.96         7.64 o                         
  -6   5   6          1.06         -0.81         3.67 o                         
  -5   5   6          5.71         10.79         3.16 o                         
  -4   5   6         57.40         60.67         3.99 o                         
  -3   5   6          2.97          4.14         2.08 o                         
  -2   5   6         49.98         37.81         3.41 o                         
  -1   5   6        141.80        148.75         6.88 o                         
   0   5   6         91.21         93.97         7.43 o                         
   1   5   6        174.32        193.34        11.71 o                         
   2   5   6         30.63         36.22         3.91 o                         
   3   5   6         12.11         10.88         2.95 o                         
   4   5   6         65.33         73.83         5.50 o                         
   5   5   6          8.42         10.56         3.44 o                         
  -6   6   6         22.12         18.53         5.40 o                         
  -4   6   6         14.21         10.69         3.87 o                         
  -3   6   6         40.35         44.17         4.55 o                         
  -2   6   6          0.92         -2.35         2.45 o                         
  -1   6   6         15.29         15.63         2.84 o                         
   0   6   6         23.83         22.20         4.79 o                         
   1   6   6          5.05          0.73         2.70 o                         
   2   6   6          8.06         10.73         3.09 o                         
   3   6   6         18.36         19.75         3.60 o                         
   4   6   6         14.17         14.76         5.40 o                         
  -3   7   6         17.28         18.01         4.23 o                         
  -2   7   6         37.07         35.94         5.60 o                         
  -1   7   6          2.66          1.53         4.07 o                         
   0   7   6          3.69          6.77         3.04 o                         
  -6  -6   7         21.18         18.53         4.89 o                         
  -5  -6   7         31.65         25.46         4.43 o                         
  -4  -6   7          5.33          5.20         2.63 o                         
  -3  -6   7         35.17         31.90         6.11 o                         
  -2  -6   7          5.53          4.53         2.69 o                         
  -1  -6   7         16.37         21.71         3.30 o                         
   0  -6   7          8.82          7.85         3.41 o                         
   1  -6   7         26.96         29.67         3.30 o                         
   2  -6   7         13.39          9.96         3.17 o                         
   3  -6   7         27.87         22.33         3.83 o                         
  -8  -5   7          3.26          3.26         4.07 o                         
  -7  -5   7         10.83         12.42         2.90 o                         
  -6  -5   7         46.74         45.76         4.17 o                         
  -5  -5   7         20.31         20.34         2.54 o                         
  -4  -5   7         19.91         16.97         2.46 o                         
  -3  -5   7         40.48         44.37         3.53 o                         
  -2  -5   7          5.04          2.42         1.75 o                         
  -1  -5   7         28.30         24.38         3.08 o                         
   0  -5   7          8.08         10.77         2.62 o                         
   1  -5   7         92.95         76.23         5.32 o                         
   2  -5   7          9.33          6.83         2.56 o                         
   3  -5   7         37.29         27.85         3.67 o                         
   4  -5   7          2.89          5.61         4.02 o                         
   5  -5   7         32.34         30.49         4.13 o                         
  -9  -4   7          8.06          4.19         2.88 o                         
  -8  -4   7         81.21         83.48         7.74 o                         
  -7  -4   7          8.82          3.46         3.36 o                         
  -6  -4   7         35.77         30.13         3.52 o                         
  -5  -4   7        171.72        159.85         4.86 o                         
  -4  -4   7          8.83          5.45         1.64 o                         
  -3  -4   7         38.17         37.60         2.16 o                         
  -2  -4   7         33.74         34.77         2.01 o                         
  -1  -4   7        133.32        119.51         4.38 o                         
   0  -4   7         39.51         32.09         2.62 o                         
   1  -4   7        131.88        134.57         5.01 o                         
   2  -4   7         45.35         34.09         3.78 o                         
   3  -4   7        101.34         98.15         7.94 o                         
   4  -4   7         63.83         77.62         5.54 o                         
   5  -4   7         58.78         62.06         5.25 o                         
   6  -4   7          5.19          9.11         3.37 o                         
 -10  -3   7         20.50         23.01         5.50 o                         
  -9  -3   7         15.83         15.38         3.89 o                         
  -8  -3   7        103.77        100.85         4.54 o                         
  -7  -3   7        107.21        111.30         4.65 o                         
  -6  -3   7         57.39         51.87         3.27 o                         
  -5  -3   7         55.58         55.68         3.56 o                         
  -4  -3   7        133.55        129.61         4.62 o                         
  -3  -3   7        117.13        114.25         4.23 o                         
  -2  -3   7         80.87         79.71         3.25 o                         
  -1  -3   7        102.03        107.07         5.51 o                         
   0  -3   7         24.75         23.02         1.69 o                         
   1  -3   7         68.40         58.80         4.78 o                         
   2  -3   7         19.90         21.21         2.77 o                         
   3  -3   7        212.33        221.68         9.47 o                         
   4  -3   7         37.65         32.05         6.62 o                         
   5  -3   7         10.81         13.04         3.97 o                         
   6  -3   7         61.39         52.15         4.98 o                         
   7  -3   7         22.69         23.15         5.40 o                         
 -11  -2   7         15.07         15.27         5.91 o                         
 -10  -2   7         36.21         34.12         3.69 o                         
  -9  -2   7        160.39        183.00         6.62 o                         
  -8  -2   7         35.80         38.37         4.79 o                         
  -7  -2   7         48.69         40.56         2.79 o                         
  -6  -2   7         74.03         71.76         3.19 o                         
  -5  -2   7          1.59          3.12         1.65 o                         
  -4  -2   7        122.60        122.89         4.33 o                         
  -3  -2   7         30.86         29.52         3.97 o                         
  -2  -2   7        359.20        365.38        10.76 o                         
  -1  -2   7        587.74        581.86        16.48 o                         
   0  -2   7         18.34         20.54         1.81 o                         
   1  -2   7         35.89         30.89         1.84 o                         
   2  -2   7        123.63        114.60         3.58 o                         
   3  -2   7         38.01         34.01         3.07 o                         
   4  -2   7        104.09        115.24         5.72 o                         
   5  -2   7        126.31        133.43         6.70 o                         
   6  -2   7          9.20          5.42         2.64 o                         
   7  -2   7         23.20         20.48         3.59 o                         
 -11  -1   7         39.72         37.56         4.60 o                         
 -10  -1   7         12.85          9.93         3.16 o                         
  -9  -1   7         61.08         50.17         3.41 o                         
  -8  -1   7          0.54          0.27         1.53 o                         
  -7  -1   7         44.43         35.00         4.75 o                         
  -6  -1   7         57.12         49.50         2.63 o                         
  -5  -1   7        155.47        142.45         6.08 o                         
  -4  -1   7        621.66        664.34        22.82 o                         
  -3  -1   7        277.30        265.01        20.26 o                         
  -2  -1   7        218.55        205.81         7.85 o                         
  -1  -1   7         33.22         33.70         1.94 o                         
   0  -1   7        420.89        419.13        12.41 o                         
   1  -1   7         94.51         92.44         3.16 o                         
   2  -1   7        125.50        134.84         4.58 o                         
   3  -1   7         39.75         44.56         2.59 o                         
   4  -1   7          9.53          5.75         2.17 o                         
   5  -1   7         55.29         59.18         7.69 o                         
   6  -1   7          4.45          2.24         2.71 o                         
   7  -1   7         15.98          3.66         3.06 o                         
 -11   0   7         67.55         58.03         5.25 o                         
 -10   0   7         61.77         52.97         6.21 o                         
  -9   0   7        114.29        117.79         6.19 o                         
  -8   0   7        130.09        137.19         6.44 o                         
  -7   0   7          0.81          0.58         1.37 o                         
  -6   0   7          0.09          0.99         1.11 o                         
  -5   0   7        513.40        531.87        21.54 o                         
  -4   0   7        153.20        133.10         5.72 o                         
  -3   0   7       2644.57       2634.92        88.51 o                         
  -2   0   7        342.09        329.13        11.95 o                         
  -1   0   7        186.60        186.63         7.67 o                         
   0   0   7        113.63        110.85         5.09 o                         
   1   0   7        301.62        315.48        11.34 o                         
   2   0   7        164.65        149.11         4.96 o                         
   3   0   7         55.03         56.08         2.80 o                         
   4   0   7          0.22         -0.88         1.43 o                         
   5   0   7          0.57         -1.47         2.11 o                         
   6   0   7         52.94         48.16         5.70 o                         
   7   0   7         11.97         11.17         3.12 o                         
   8   0   7          2.04         -2.84         2.84 o                         
 -11   1   7         40.77         47.17         4.78 o                         
 -10   1   7         12.70         11.19         3.05 o                         
  -9   1   7         60.55         64.81         7.13 o                         
  -8   1   7          0.65          3.78         2.25 o                         
  -7   1   7         42.83         43.07         4.23 o                         
  -6   1   7         55.35         50.88         3.41 o                         
  -5   1   7        158.32        148.55         8.04 o                         
  -4   1   7        621.35        656.57        18.59 o                         
  -3   1   7        276.60        278.64        10.43 o                         
  -2   1   7        212.19        209.88         8.06 o                         
  -1   1   7         30.57         29.09         3.63 o                         
   0   1   7        415.04        436.48        15.08 o                         
   1   1   7         94.13         90.01         4.63 o                         
   2   1   7        125.87        126.37         9.93 o                         
   3   1   7         41.99         35.90         2.48 o                         
   4   1   7          9.71          8.79         1.74 o                         
   5   1   7         53.67         48.86         3.17 o                         
   6   1   7          4.45          1.02         3.05 o                         
   7   1   7         16.16         13.70         3.11 o                         
 -11   2   7         15.44         15.17         5.50 o                         
 -10   2   7         37.23         42.45         4.49 o                         
  -9   2   7        160.94        178.84        10.13 o                         
  -8   2   7         37.45         44.39         3.92 o                         
  -7   2   7         51.12         52.03         3.60 o                         
  -6   2   7         74.72         76.83         4.18 o                         
  -5   2   7          2.25          5.00         1.38 o                         
  -4   2   7        120.70        121.08         5.29 o                         
  -3   2   7         29.14         22.09         2.48 o                         
  -2   2   7        357.80        381.57        13.43 o                         
  -1   2   7        591.41        588.12        20.38 o                         
   0   2   7         18.97         14.56         2.95 o                         
   1   2   7         37.49         30.61         2.52 o                         
   2   2   7        121.62        112.94         9.47 o                         
   3   2   7         38.10         38.27         3.49 o                         
   4   2   7        100.05        102.04         6.80 o                         
   5   2   7        125.45        119.97         4.93 o                         
   6   2   7          8.85          6.12         2.81 o                         
   7   2   7         23.02          9.27         5.19 o                         
 -10   3   7         20.16         24.04         4.17 o                         
  -9   3   7         14.74         16.37         3.35 o                         
  -8   3   7        104.75         93.98         5.57 o                         
  -7   3   7        111.03        124.28         5.90 o                         
  -6   3   7         61.00         62.01         3.92 o                         
  -5   3   7         55.64         50.38         3.51 o                         
  -4   3   7        132.73        125.51         7.64 o                         
  -3   3   7        118.20        116.40        10.13 o                         
  -2   3   7         82.30         74.74         4.18 o                         
  -1   3   7        102.03        108.27         6.92 o                         
   0   3   7         23.29         21.82         2.25 o                         
   1   3   7         66.99         62.16         3.61 o                         
   2   3   7         20.57         17.25         2.51 o                         
   3   3   7        212.20        219.46        10.34 o                         
   4   3   7         36.77         28.83         3.46 o                         
   5   3   7         11.26          2.72         3.87 o                         
   6   3   7         60.13         49.27         4.78 o                         
   7   3   7         22.26         18.07         4.48 o                         
  -9   4   7          7.92         11.40         4.79 o                         
  -8   4   7         83.38         77.93         9.83 o                         
  -7   4   7          8.89          5.19         3.46 o                         
  -6   4   7         36.34         36.43         3.67 o                         
  -5   4   7        173.79        149.73        14.10 o                         
  -4   4   7          8.81          4.61         2.01 o                         
  -3   4   7         39.72         36.50         5.50 o                         
  -2   4   7         34.13         38.77         3.27 o                         
  -1   4   7        130.08        116.40         5.96 o                         
   0   4   7         40.48         29.93         4.63 o                         
   1   4   7        130.27        126.10         5.97 o                         
   2   4   7         46.33         41.41         3.65 o                         
   3   4   7        101.11         98.95         5.54 o                         
   4   4   7         63.43         79.96         5.26 o                         
   5   4   7         57.60         58.70         5.11 o                         
   6   4   7          4.96          6.70         6.01 o                         
  -8   5   7          3.37         -1.63         4.17 o                         
  -7   5   7         11.17         14.76         5.09 o                         
  -6   5   7         47.30         46.02         6.31 o                         
  -5   5   7         20.94         17.31         3.97 o                         
  -4   5   7         19.27         18.62         2.81 o                         
  -3   5   7         40.80         45.10         3.89 o                         
  -2   5   7          5.29          6.01         2.25 o                         
  -1   5   7         29.57         29.53         3.28 o                         
   0   5   7          8.49         18.33         5.80 o                         
   1   5   7         91.92         81.40         6.57 o                         
   2   5   7          9.25          5.41         2.58 o                         
   3   5   7         37.00         28.26         3.71 o                         
   4   5   7          3.15         -0.75         2.78 o                         
   5   5   7         32.40         25.11         4.12 o                         
  -4   6   7          5.09         -3.46         3.46 o                         
  -3   6   7         34.28         33.27         3.71 o                         
  -2   6   7          5.46          3.16         2.45 o                         
  -1   6   7         16.49         22.96         3.35 o                         
   0   6   7          8.66          9.76         3.09 o                         
   1   6   7         27.12         27.81         7.59 o                         
   2   6   7         13.70         12.83         4.58 o                         
   3   6   7         27.93         32.88         4.94 o                         
  -6  -6   8          2.35          5.70         4.07 o                         
  -5  -6   8          2.63         -1.68         2.71 o                         
  -4  -6   8         14.31         11.96         2.95 o                         
  -3  -6   8         25.59         19.00         3.28 o                         
  -2  -6   8         12.38         14.41         3.09 o                         
  -1  -6   8         13.41         14.17         3.20 o                         
   0  -6   8          0.13         -1.22         2.45 o                         
   1  -6   8          5.10         -0.31         2.81 o                         
   2  -6   8         22.44         30.01         4.17 o                         
  -8  -5   8          4.37          4.64         2.77 o                         
  -7  -5   8          2.87          2.86         2.63 o                         
  -6  -5   8        161.21        170.13         7.92 o                         
  -5  -5   8         29.12         20.90         2.56 o                         
  -4  -5   8         82.56         83.73         9.22 o                         
  -3  -5   8         56.10         59.24         4.68 o                         
  -2  -5   8         13.59         12.94         4.38 o                         
  -1  -5   8         13.29          4.47         2.79 o                         
   0  -5   8         29.47         30.84         3.53 o                         
   1  -5   8         20.33         13.71         2.31 o                         
   2  -5   8          8.75          9.07         2.95 o                         
   3  -5   8         14.55         13.69         4.68 o                         
   4  -5   8          2.18         -0.37         2.84 o                         
  -9  -4   8        107.64        111.29         6.72 o                         
  -8  -4   8         27.57         33.13         4.48 o                         
  -7  -4   8         12.20         12.67         2.66 o                         
  -6  -4   8        196.49        183.74         8.17 o                         
  -5  -4   8        623.26        701.10        20.10 o                         
  -4  -4   8          4.60          3.04         2.07 o                         
  -3  -4   8         69.14         59.89         3.19 o                         
  -2  -4   8          2.15         -1.54         1.54 o                         
  -1  -4   8         12.32         15.58         3.67 o                         
   0  -4   8         26.44         27.01         3.26 o                         
   1  -4   8         72.53         71.07         5.69 o                         
   2  -4   8         23.08         25.38         3.20 o                         
   3  -4   8         74.64         82.56         5.51 o                         
   4  -4   8         10.18         10.05         3.03 o                         
   5  -4   8         13.57          8.63         3.06 o                         
 -10  -3   8         32.98         36.45         5.70 o                         
  -9  -3   8         99.07         85.83         5.54 o                         
  -8  -3   8         48.26         42.84         4.10 o                         
  -7  -3   8        650.16        681.16        25.60 o                         
  -6  -3   8          9.51         12.08         2.34 o                         
  -5  -3   8         36.17         27.38         3.02 o                         
  -4  -3   8         30.41         26.27         2.31 o                         
  -3  -3   8         52.55         47.73         2.70 o                         
  -2  -3   8         48.02         45.83         3.27 o                         
  -1  -3   8         13.48         10.53         1.69 o                         
   0  -3   8         27.98         28.68         2.19 o                         
   1  -3   8        329.95        349.31        10.72 o                         
   2  -3   8         24.80         25.74         2.41 o                         
   3  -3   8         83.72        101.41         8.04 o                         
   4  -3   8         69.87         85.35         5.80 o                         
   5  -3   8         60.38         57.98         4.88 o                         
   6  -3   8          5.80          8.51         3.45 o                         
 -10  -2   8          0.64         -0.92         3.61 o                         
  -9  -2   8         32.93         29.18         8.45 o                         
  -8  -2   8         34.43         29.22         3.22 o                         
  -7  -2   8        105.59         98.60         5.50 o                         
  -6  -2   8        291.65        300.27        24.54 o                         
  -5  -2   8        369.08        358.22        13.07 o                         
  -4  -2   8         15.42         14.04         2.57 o                         
  -3  -2   8         55.70         49.78         2.54 o                         
  -2  -2   8        346.79        343.25        12.78 o                         
  -1  -2   8        175.35        180.62         7.22 o                         
   0  -2   8         66.27         73.41         3.09 o                         
   1  -2   8          7.90          5.79         1.32 o                         
   2  -2   8         47.13         44.86         2.27 o                         
   3  -2   8         15.24         18.97         4.88 o                         
   4  -2   8          8.27          4.64         2.63 o                         
   5  -2   8         55.51         64.71         6.87 o                         
   6  -2   8         21.77         20.69         3.57 o                         
   7  -2   8         11.56          6.72         4.48 o                         
 -11  -1   8         15.22         13.95         4.89 o                         
 -10  -1   8         46.94         39.32         4.62 o                         
  -9  -1   8         27.99         24.64         2.62 o                         
  -8  -1   8          6.06          7.17         1.89 o                         
  -7  -1   8         17.15         11.80         1.82 o                         
  -6  -1   8        136.60        128.87         5.72 o                         
  -5  -1   8         31.56         28.77         2.66 o                         
  -4  -1   8         75.94         76.64         5.40 o                         
  -3  -1   8        184.40        183.75         7.42 o                         
  -2  -1   8        131.25        128.21         5.47 o                         
  -1  -1   8        470.51        468.44        33.80 o                         
   0  -1   8        246.96        247.40         9.14 o                         
   1  -1   8        395.14        412.17        10.33 o                         
   2  -1   8        152.45        150.90         4.47 o                         
   3  -1   8         80.14         86.37         3.70 o                         
   4  -1   8         64.74         62.77         4.38 o                         
   5  -1   8          5.79          7.61         3.82 o                         
   6  -1   8          4.07          4.94         3.92 o                         
   7  -1   8          1.45          1.51         2.84 o                         
 -11   0   8         50.48         59.23         5.30 o                         
 -10   0   8         59.63         53.38         4.68 o                         
  -9   0   8         49.47         44.49         4.17 o                         
  -8   0   8         25.09         22.96         2.96 o                         
  -7   0   8        116.26        116.61         4.39 o                         
  -6   0   8          6.59          6.12         1.74 o                         
  -5   0   8         53.55         55.62         3.38 o                         
  -4   0   8        133.61        116.94         5.14 o                         
  -3   0   8         15.71         12.83         1.98 o                         
  -2   0   8         26.73         31.28         2.74 o                         
  -1   0   8         31.71         29.59         5.04 o                         
   0   0   8          3.17          2.95         1.58 o                         
   1   0   8        345.92        378.77        11.05 o                         
   2   0   8        815.66        951.59        32.51 o                         
   3   0   8        104.85        102.90         4.69 o                         
   4   0   8        150.10        149.21         5.36 o                         
   5   0   8          7.12          8.86         1.92 o                         
   6   0   8          2.92          3.25         3.15 o                         
   7   0   8         29.68         25.03         9.37 o                         
 -11   1   8         14.53         13.14         3.39 o                         
 -10   1   8         47.28         42.46         4.78 o                         
  -9   1   8         29.84         30.43         3.60 o                         
  -8   1   8          6.61          5.87         2.37 o                         
  -7   1   8         17.07         13.28         1.88 o                         
  -6   1   8        134.94        124.86         4.52 o                         
  -5   1   8         32.69         32.13         3.27 o                         
  -4   1   8         78.65         78.74         4.07 o                         
  -3   1   8        185.34        193.06         7.49 o                         
  -2   1   8        127.68        126.26         5.58 o                         
  -1   1   8        470.83        490.54        16.88 o                         
   0   1   8        247.57        243.97        10.18 o                         
   1   1   8        400.44        407.49        16.55 o                         
   2   1   8        152.79        147.20        11.35 o                         
   3   1   8         77.40         78.83         3.64 o                         
   4   1   8         65.26         62.50         4.46 o                         
   5   1   8          5.72          3.97         1.97 o                         
   6   1   8          3.81          2.90         2.69 o                         
   7   1   8          1.55         -1.46         2.82 o                         
 -10   2   8          0.73          0.45         2.84 o                         
  -9   2   8         33.55         33.82         3.74 o                         
  -8   2   8         33.77         22.60         3.20 o                         
  -7   2   8        103.16         86.27         4.89 o                         
  -6   2   8        292.13        297.39        11.27 o                         
  -5   2   8        362.04        350.28        10.50 o                         
  -4   2   8         15.14         15.87         2.22 o                         
  -3   2   8         54.08         52.72         3.41 o                         
  -2   2   8        347.41        371.83        13.07 o                         
  -1   2   8        175.57        183.03         7.38 o                         
   0   2   8         63.22         74.48         4.14 o                         
   1   2   8          7.78          9.03         1.99 o                         
   2   2   8         48.01         42.60         3.41 o                         
   3   2   8         14.69         14.06         3.67 o                         
   4   2   8          7.59          3.77         2.52 o                         
   5   2   8         56.31         51.82         8.80 o                         
   6   2   8         22.52         21.56         3.53 o                         
   7   2   8         12.28         12.02         5.60 o                         
 -10   3   8         32.85         32.83         4.29 o                         
  -9   3   8         98.21         95.52         8.35 o                         
  -8   3   8         48.04         42.92         6.11 o                         
  -7   3   8        648.59        701.82        31.11 o                         
  -6   3   8          8.93          5.40         1.70 o                         
  -5   3   8         35.04         33.47         3.16 o                         
  -4   3   8         33.06         33.39         3.02 o                         
  -3   3   8         51.06         44.48         3.38 o                         
  -2   3   8         45.63         43.80         3.35 o                         
  -1   3   8         14.47         12.76         2.30 o                         
   0   3   8         27.44         36.15         4.68 o                         
   1   3   8        329.06        362.85        13.46 o                         
   2   3   8         24.15         29.27         3.07 o                         
   3   3   8         86.05         84.18         5.18 o                         
   4   3   8         69.88         78.26         5.22 o                         
   5   3   8         61.58         60.68         7.03 o                         
   6   3   8          6.04          2.40         4.07 o                         
  -9   4   8        106.75        113.21         6.57 o                         
  -8   4   8         27.00         31.66         4.38 o                         
  -7   4   8         11.78         16.80         4.17 o                         
  -6   4   8        194.68        188.48         8.20 o                         
  -5   4   8        627.32        676.00        40.11 o                         
  -4   4   8          4.65          2.91         2.44 o                         
  -3   4   8         68.16         55.82         7.17 o                         
  -2   4   8          1.86          1.89         2.20 o                         
  -1   4   8         12.28         16.00         2.28 o                         
   0   4   8         27.44         20.23         2.64 o                         
   1   4   8         74.13         66.96         4.35 o                         
   2   4   8         21.72         19.04         4.38 o                         
   3   4   8         75.08         81.09         5.25 o                         
   4   4   8         10.93          9.50         3.06 o                         
   5   4   8         14.10          9.61         3.48 o                         
  -8   5   8          3.98         13.03         5.40 o                         
  -7   5   8          3.00          6.72         4.28 o                         
  -6   5   8        161.71        168.09        10.79 o                         
  -5   5   8         28.99         27.60         3.61 o                         
  -4   5   8         81.64         81.30         5.04 o                         
  -3   5   8         55.95         51.75         6.87 o                         
  -2   5   8         14.36         12.68         2.77 o                         
  -1   5   8         12.99          5.86         2.62 o                         
   0   5   8         28.67         24.08         3.10 o                         
   1   5   8         19.59         20.71         3.13 o                         
   2   5   8          8.69         14.64         2.99 o                         
   3   5   8         14.69         13.24         3.31 o                         
   4   5   8          2.36          3.10         3.22 o                         
  -4   6   8         14.15          7.46         2.81 o                         
  -3   6   8         26.09         19.43         3.28 o                         
  -2   6   8         12.34         18.38         3.77 o                         
  -1   6   8         12.84         18.83         3.46 o                         
   0   6   8          0.19         -1.26         2.81 o                         
   1   6   8          5.24          4.58         4.17 o                         
   2   6   8         21.76         28.90         4.30 o                         
  -5  -6   9         11.66          9.55         3.23 o                         
  -4  -6   9          2.22         -1.43         2.48 o                         
  -3  -6   9          6.02          8.43         3.02 o                         
  -2  -6   9         11.37          9.35         2.93 o                         
  -1  -6   9         14.15         18.01         3.23 o                         
   0  -6   9         11.60          6.47         2.96 o                         
   1  -6   9          1.08          0.20         4.07 o                         
  -7  -5   9         90.22         95.67         5.93 o                         
  -6  -5   9          0.07          0.20         3.26 o                         
  -5  -5   9          9.34          9.64         2.48 o                         
  -4  -5   9        162.21        173.05         8.96 o                         
  -3  -5   9        189.47        204.28         8.86 o                         
  -2  -5   9          0.00          0.56         2.40 o                         
  -1  -5   9          2.34         -0.16         2.90 o                         
   0  -5   9          2.96          2.72         2.40 o                         
   1  -5   9          1.80          2.24         2.04 o                         
   2  -5   9          6.40          7.66         3.06 o                         
   3  -5   9          2.04          0.32         2.94 o                         
  -9  -4   9         31.80         35.47         4.16 o                         
  -8  -4   9         16.85         14.12         3.10 o                         
  -7  -4   9         11.58          7.23         2.66 o                         
  -6  -4   9        151.73        150.70         7.06 o                         
  -5  -4   9        209.58        231.89         7.70 o                         
  -4  -4   9         29.96         29.26         4.14 o                         
  -3  -4   9          9.74          9.47         1.79 o                         
  -2  -4   9          5.42          6.31         2.20 o                         
  -1  -4   9          1.39          0.88         2.80 o                         
   0  -4   9          0.91          0.55         2.75 o                         
   1  -4   9          7.01          7.28         2.24 o                         
   2  -4   9         39.88         34.79         3.21 o                         
   3  -4   9          7.05          8.50         3.09 o                         
   4  -4   9         44.31         52.46         7.28 o                         
 -10  -3   9        107.24         95.47         6.15 o                         
  -9  -3   9          6.59          6.66         2.74 o                         
  -8  -3   9         32.72         40.47         4.10 o                         
  -7  -3   9        518.36        552.40        20.47 o                         
  -6  -3   9        146.27        127.86         6.30 o                         
  -5  -3   9        170.99        174.42         8.96 o                         
  -4  -3   9        158.59        153.50         5.44 o                         
  -3  -3   9         85.86         90.45         3.95 o                         
  -2  -3   9         22.09         22.67         2.16 o                         
  -1  -3   9        103.60        100.01        11.20 o                         
   0  -3   9         84.44         76.97         3.44 o                         
   1  -3   9        127.60        137.66         7.25 o                         
   2  -3   9         10.26          8.09         2.27 o                         
   3  -3   9          6.70          2.49         3.05 o                         
   4  -3   9          3.92          3.76         2.73 o                         
   5  -3   9        133.54        158.01        11.30 o                         
 -10  -2   9         19.31         21.63         6.01 o                         
  -9  -2   9         52.99         48.16         6.31 o                         
  -8  -2   9         22.85         17.50         2.84 o                         
  -7  -2   9        182.97        201.98         8.38 o                         
  -6  -2   9          7.29          7.38         2.30 o                         
  -5  -2   9        371.97        355.38        13.14 o                         
  -4  -2   9         96.20         83.61         3.48 o                         
  -3  -2   9         17.04         16.35         1.72 o                         
  -2  -2   9        128.77        113.98         7.19 o                         
  -1  -2   9        114.95        116.14         4.62 o                         
   0  -2   9         33.71         30.25         3.05 o                         
   1  -2   9         52.23         63.12         2.82 o                         
   2  -2   9         49.55         48.19         2.51 o                         
   3  -2   9         57.75         61.19         3.70 o                         
   4  -2   9         32.91         26.93         6.62 o                         
   5  -2   9         19.03         16.10         3.36 o                         
   6  -2   9         10.53          8.82         3.20 o                         
 -10  -1   9          6.54          2.68         2.80 o                         
  -9  -1   9         28.58         26.46         5.85 o                         
  -8  -1   9         11.65         14.79         2.66 o                         
  -7  -1   9        212.25        227.52         8.96 o                         
  -6  -1   9         68.20         61.54         3.91 o                         
  -5  -1   9         69.25         70.96         6.97 o                         
  -4  -1   9        178.13        172.15         7.24 o                         
  -3  -1   9         45.37         41.32         3.09 o                         
  -2  -1   9          3.67          4.40         1.66 o                         
  -1  -1   9          8.66          4.11         1.80 o                         
   0  -1   9        134.32        144.15         7.05 o                         
   1  -1   9         20.76         16.73         2.17 o                         
   2  -1   9          3.04          3.66         1.40 o                         
   3  -1   9          3.08          1.31         1.67 o                         
   4  -1   9         42.14         44.99         4.16 o                         
   5  -1   9          2.86          0.73         2.74 o                         
   6  -1   9         22.37         14.38         3.25 o                         
 -11   0   9          3.40          4.48         4.07 o                         
 -10   0   9          1.77         -3.46         3.46 o                         
  -9   0   9         16.58         16.17         2.74 o                         
  -8   0   9        179.91        186.24         6.87 o                         
  -7   0   9         60.97         55.03         2.98 o                         
  -6   0   9         40.41         40.76         3.38 o                         
  -5   0   9        143.21        140.64         6.15 o                         
  -4   0   9          1.63          1.16         1.65 o                         
  -3   0   9        142.37        145.60         6.23 o                         
  -2   0   9        141.71        133.97         5.87 o                         
  -1   0   9         30.72         29.84         2.95 o                         
   0   0   9          0.28         -0.26         1.52 o                         
   1   0   9          0.48         -1.03         1.39 o                         
   2   0   9         10.95         10.14         2.23 o                         
   3   0   9         86.38         87.36         3.99 o                         
   4   0   9          4.24          1.22         1.83 o                         
   5   0   9         30.09         22.20         2.65 o                         
   6   0   9          5.78         -0.39         3.11 o                         
 -10   1   9          6.26          6.22         3.00 o                         
  -9   1   9         28.52         19.67         3.20 o                         
  -8   1   9         10.80         13.99         2.72 o                         
  -7   1   9        212.03        213.22         7.11 o                         
  -6   1   9         68.21         60.38         3.02 o                         
  -5   1   9         69.33         71.57         5.19 o                         
  -4   1   9        179.98        180.31        10.03 o                         
  -3   1   9         42.45         41.00         3.46 o                         
  -2   1   9          3.92          4.08         1.88 o                         
  -1   1   9          7.61          3.77         1.73 o                         
   0   1   9        133.73        131.11        12.73 o                         
   1   1   9         20.11         16.64         3.72 o                         
   2   1   9          3.24          4.50         1.96 o                         
   3   1   9          3.47         -0.61         2.08 o                         
   4   1   9         41.69         50.64         3.34 o                         
   5   1   9          3.13          3.53         2.42 o                         
   6   1   9         21.47         15.91         3.77 o                         
 -10   2   9         19.70         23.63         3.74 o                         
  -9   2   9         51.01         46.78         4.73 o                         
  -8   2   9         22.71         12.64         2.84 o                         
  -7   2   9        185.25        191.00         8.24 o                         
  -6   2   9          7.69          4.84         1.71 o                         
  -5   2   9        373.76        352.03        10.62 o                         
  -4   2   9         95.05         84.45         4.53 o                         
  -3   2   9         17.45         16.37         2.33 o                         
  -2   2   9        131.41        131.18         5.65 o                         
  -1   2   9        119.13        110.72         5.47 o                         
   0   2   9         36.74         38.07         3.38 o                         
   1   2   9         52.52         59.15         5.91 o                         
   2   2   9         48.37         46.98         3.68 o                         
   3   2   9         58.27         60.78         6.21 o                         
   4   2   9         32.51         26.37         4.48 o                         
   5   2   9         19.23         15.58         3.46 o                         
   6   2   9         10.68          9.63         3.77 o                         
 -10   3   9        107.36        106.69         6.51 o                         
  -9   3   9          6.43          9.50         3.41 o                         
  -8   3   9         34.68         25.96         5.19 o                         
  -7   3   9        516.40        536.56        19.69 o                         
  -6   3   9        144.52        133.38         5.69 o                         
  -5   3   9        170.06        174.79         7.52 o                         
  -4   3   9        157.81        153.01         9.57 o                         
  -3   3   9         85.91         90.94         6.57 o                         
  -2   3   9         23.08         24.60         2.88 o                         
  -1   3   9        104.13        109.72         5.47 o                         
   0   3   9         85.64         80.10         4.78 o                         
   1   3   9        127.67        130.67        12.47 o                         
   2   3   9         10.79          6.62         2.37 o                         
   3   3   9          7.09          4.06         2.90 o                         
   4   3   9          3.72         -1.07         2.59 o                         
   5   3   9        133.49        147.67        10.13 o                         
  -9   4   9         31.93         32.50         4.10 o                         
  -8   4   9         17.28         17.37         3.30 o                         
  -7   4   9         11.18         10.79         4.17 o                         
  -6   4   9        151.42        146.75         5.69 o                         
  -5   4   9        206.00        226.52        19.14 o                         
  -4   4   9         30.24         30.82         7.28 o                         
  -3   4   9          9.02          5.57         2.41 o                         
  -2   4   9          5.76          6.62         2.45 o                         
  -1   4   9          1.22          1.18         2.33 o                         
   0   4   9          0.61         -1.77         2.69 o                         
   1   4   9          7.20          6.89         2.35 o                         
   2   4   9         39.51         42.05         4.06 o                         
   3   4   9          6.87          7.28         2.88 o                         
   4   4   9         44.29         50.71         7.13 o                         
  -7   5   9         90.44        108.02         7.64 o                         
  -6   5   9          0.11          2.64         4.63 o                         
  -5   5   9          9.31         12.40         2.87 o                         
  -4   5   9        160.41        157.63        16.74 o                         
  -3   5   9        190.17        196.59        11.71 o                         
  -2   5   9          0.00         -3.36         3.46 o                         
  -1   5   9          2.68          0.97         2.54 o                         
   0   5   9          2.98          0.25         3.92 o                         
   1   5   9          1.91          8.35         4.07 o                         
   2   5   9          6.63          8.15         4.58 o                         
   3   5   9          2.18          0.10         4.07 o                         
  -5   6   9         12.31          9.67         4.17 o                         
  -4   6   9          2.25          2.96         2.84 o                         
  -3   6   9          5.83          6.26         3.31 o                         
  -2   6   9         10.88          4.38         2.80 o                         
  -1   6   9         13.76         12.26         3.44 o                         
   0   6   9         11.94         11.50         5.75 o                         
   1   6   9          1.09         -2.34         4.17 o                         
  -4  -6  10         29.49         35.39         8.30 o                         
  -3  -6  10          7.99          5.07         2.92 o                         
  -2  -6  10         21.83         23.61         5.24 o                         
  -1  -6  10         14.37         14.42         3.51 o                         
  -7  -5  10          8.59          9.56         2.92 o                         
  -6  -5  10          0.08         -1.07         2.38 o                         
  -5  -5  10          2.21          3.31         4.12 o                         
  -4  -5  10        104.43        100.48        10.13 o                         
  -3  -5  10         37.37         40.34         4.17 o                         
  -2  -5  10         70.64         66.78         4.97 o                         
  -1  -5  10          2.52          1.77         2.37 o                         
   0  -5  10         16.95         11.79         3.01 o                         
   1  -5  10         13.56         16.75         3.45 o                         
   2  -5  10          1.49         -2.70         2.70 o                         
  -8  -4  10          1.60          1.28         2.58 o                         
  -7  -4  10         12.39         11.20         3.26 o                         
  -6  -4  10         60.10         53.59         5.39 o                         
  -5  -4  10        213.30        238.87         7.99 o                         
  -4  -4  10        104.98        102.60         8.01 o                         
  -3  -4  10          7.95          4.81         2.13 o                         
  -2  -4  10         63.94         62.11         4.50 o                         
  -1  -4  10         75.47         61.02         4.43 o                         
   0  -4  10          7.02          3.53         2.41 o                         
   1  -4  10          6.82          5.42         2.83 o                         
   2  -4  10         51.36         55.43         4.72 o                         
   3  -4  10          7.54          7.25         3.13 o                         
   4  -4  10         12.85         16.46         3.67 o                         
  -9  -3  10         28.49         37.02         4.28 o                         
  -8  -3  10          3.05          4.02         2.51 o                         
  -7  -3  10         41.46         28.84         3.38 o                         
  -6  -3  10         15.29         13.46         2.73 o                         
  -5  -3  10         37.72         33.56         6.86 o                         
  -4  -3  10         26.79         20.94         2.26 o                         
  -3  -3  10          1.53         -1.51         1.51 o                         
  -2  -3  10         32.39         24.41         2.27 o                         
  -1  -3  10         56.55         54.49         3.07 o                         
   0  -3  10         11.62         12.09         3.16 o                         
   1  -3  10          0.44          1.56         2.05 o                         
   2  -3  10          5.84          6.77         2.05 o                         
   3  -3  10          1.48          0.77         3.56 o                         
   4  -3  10         85.87         94.65         6.08 o                         
   5  -3  10          4.72          2.56         3.97 o                         
 -10  -2  10          6.00          5.76         2.77 o                         
  -9  -2  10         46.38         40.54         4.14 o                         
  -8  -2  10         47.28         33.85         4.47 o                         
  -7  -2  10        115.23        125.07         6.52 o                         
  -6  -2  10         35.66         32.91         3.53 o                         
  -5  -2  10        326.93        322.88        12.28 o                         
  -4  -2  10         99.72         90.84         7.46 o                         
  -3  -2  10         30.28         25.86         2.95 o                         
  -2  -2  10        379.48        425.20        30.24 o                         
  -1  -2  10         34.22         34.95         2.57 o                         
   0  -2  10         84.38         81.42         4.31 o                         
   1  -2  10         77.69         76.83         3.66 o                         
   2  -2  10         60.17         63.42         3.41 o                         
   3  -2  10          2.59          2.48         1.83 o                         
   4  -2  10         25.71         26.58         3.57 o                         
   5  -2  10          8.66          6.93         3.13 o                         
 -10  -1  10          8.00         14.15         4.68 o                         
  -9  -1  10         99.12         99.25         5.56 o                         
  -8  -1  10         52.05         37.22         7.33 o                         
  -7  -1  10         58.61         52.08         3.98 o                         
  -6  -1  10         50.21         48.98         3.64 o                         
  -5  -1  10        188.05        166.51         7.27 o                         
  -4  -1  10         12.51          9.43         2.08 o                         
  -3  -1  10        114.06        106.69         5.33 o                         
  -2  -1  10         14.74         13.50         2.17 o                         
  -1  -1  10        263.01        276.52        10.76 o                         
   0  -1  10         37.73         34.61         2.53 o                         
   1  -1  10          1.49         -0.49         1.45 o                         
   2  -1  10         17.05         15.25         3.60 o                         
   3  -1  10         63.38         71.63         3.26 o                         
   4  -1  10          8.93          8.06         2.18 o                         
   5  -1  10         16.85         16.20         3.45 o                         
   6  -1  10          5.34         -1.44         3.00 o                         
 -10   0  10         63.88         56.20         7.13 o                         
  -9   0  10        158.91        138.29         6.81 o                         
  -8   0  10          3.71          1.72         2.15 o                         
  -7   0  10          4.25          5.76         2.15 o                         
  -6   0  10         26.49         25.95         3.03 o                         
  -5   0  10          0.69          2.38         1.78 o                         
  -4   0  10          0.69          1.48         1.88 o                         
  -3   0  10         50.87         44.43         3.45 o                         
  -2   0  10          6.31          4.78         1.98 o                         
  -1   0  10         33.51         35.18         3.28 o                         
   0   0  10         99.86        101.23         5.04 o                         
   1   0  10          3.02          0.86         1.50 o                         
   2   0  10         64.36         65.79         3.53 o                         
   3   0  10         16.04         17.88         2.35 o                         
   4   0  10          1.50          0.44         3.23 o                         
   5   0  10          1.97          3.43         2.91 o                         
   6   0  10          2.90          4.17         3.33 o                         
 -10   1  10          8.08          8.35         4.38 o                         
  -9   1  10         98.17         86.74         8.04 o                         
  -8   1  10         51.82         35.12         4.28 o                         
  -7   1  10         57.21         41.87         3.78 o                         
  -6   1  10         49.48         48.18         6.16 o                         
  -5   1  10        190.00        176.61         7.41 o                         
  -4   1  10         11.46         12.50         2.30 o                         
  -3   1  10        117.55        117.08         5.51 o                         
  -2   1  10         14.25         11.86         2.34 o                         
  -1   1  10        266.51        291.53        10.94 o                         
   0   1  10         38.10         37.45         6.01 o                         
   1   1  10          1.72          1.59         2.12 o                         
   2   1  10         17.34         12.80         2.36 o                         
   3   1  10         64.48         66.93         8.25 o                         
   4   1  10          8.61         11.35         2.81 o                         
   5   1  10         16.76         15.38         6.65 o                         
   6   1  10          5.70          3.24         3.96 o                         
 -10   2  10          6.21          4.38         4.17 o                         
  -9   2  10         45.70         35.13         5.80 o                         
  -8   2  10         46.43         43.06         4.12 o                         
  -7   2  10        117.37        113.21         4.72 o                         
  -6   2  10         35.92         35.40         2.72 o                         
  -5   2  10        322.66        324.83         9.93 o                         
  -4   2  10         98.29        103.48         5.14 o                         
  -3   2  10         29.48         26.07         2.94 o                         
  -2   2  10        378.85        420.92        15.48 o                         
  -1   2  10         34.18         35.44         3.38 o                         
   0   2  10         84.89         85.69         4.97 o                         
   1   2  10         77.71         84.98         5.96 o                         
   2   2  10         58.53         61.23         4.99 o                         
   3   2  10          2.70          1.29         5.14 o                         
   4   2  10         26.25         24.87         9.01 o                         
   5   2  10          9.04          7.95         4.07 o                         
  -9   3  10         28.87         37.97         4.46 o                         
  -8   3  10          2.82          3.20         2.59 o                         
  -7   3  10         40.65         30.73         3.49 o                         
  -6   3  10         16.42         16.83         2.29 o                         
  -5   3  10         39.50         29.07         3.42 o                         
  -4   3  10         28.05         28.67         3.38 o                         
  -3   3  10          1.18         -2.29         2.29 o                         
  -2   3  10         33.01         29.69         3.53 o                         
  -1   3  10         56.23         55.38         6.92 o                         
   0   3  10         11.43         14.85         2.81 o                         
   1   3  10          0.60          2.95         3.77 o                         
   2   3  10          5.91          0.81         3.77 o                         
   3   3  10          1.72          3.13         2.81 o                         
   4   3  10         85.23         77.51         5.65 o                         
   5   3  10          4.74          5.80         3.33 o                         
  -8   4  10          1.53         -0.39         4.68 o                         
  -7   4  10         12.68         15.34         3.92 o                         
  -6   4  10         60.64         58.22         4.89 o                         
  -5   4  10        216.25        231.38         9.82 o                         
  -4   4  10        107.29        122.31         6.01 o                         
  -3   4  10          8.47         11.62         3.46 o                         
  -2   4  10         62.53         73.71         7.33 o                         
  -1   4  10         75.20         57.69         6.21 o                         
   0   4  10          7.54          9.98         2.92 o                         
   1   4  10          6.77          4.28         3.87 o                         
   2   4  10         51.71         38.90         6.72 o                         
   3   4  10          7.62          4.48         4.38 o                         
   4   4  10         12.97          9.47         4.89 o                         
  -7   5  10          8.64         10.99         3.24 o                         
  -6   5  10          0.06          0.37         2.56 o                         
  -5   5  10          2.09          2.02         2.63 o                         
  -4   5  10        105.78        101.98         5.97 o                         
  -3   5  10         37.27         34.47         4.06 o                         
  -2   5  10         71.26         79.60         5.33 o                         
  -1   5  10          2.26          3.43         4.43 o                         
   0   5  10         17.01         12.89         3.24 o                         
   1   5  10         13.40         16.29         4.89 o                         
   2   5  10          1.64          1.53         4.38 o                         
  -4   6  10         29.28         31.46         5.60 o                         
  -3   6  10          7.84         10.12         3.30 o                         
  -2   6  10         22.49         19.25         3.70 o                         
  -1   6  10         14.42         15.84         3.71 o                         
  -6  -5  11         24.97         25.96         4.99 o                         
  -5  -5  11         23.63         19.37         3.53 o                         
  -4  -5  11         33.44         26.41         8.76 o                         
  -3  -5  11        104.38        101.82         9.27 o                         
  -2  -5  11          0.85          4.50         2.84 o                         
  -1  -5  11         16.30         11.33         2.91 o                         
   0  -5  11          0.68          3.93         2.75 o                         
   1  -5  11          6.95          6.62         4.48 o                         
  -8  -4  11          2.10         -0.84         2.63 o                         
  -7  -4  11          9.34         10.48         3.87 o                         
  -6  -4  11          5.51          9.59         3.21 o                         
  -5  -4  11         20.16         18.57         2.50 o                         
  -4  -4  11         14.41         12.87         2.38 o                         
  -3  -4  11         13.76          7.01         2.58 o                         
  -2  -4  11         75.79         70.21         4.82 o                         
  -1  -4  11          6.15          6.83         2.59 o                         
   0  -4  11         24.02         25.71         3.84 o                         
   1  -4  11          5.17          4.03         3.67 o                         
   2  -4  11         33.43         32.74         5.80 o                         
   3  -4  11          0.64          0.46         5.91 o                         
  -9  -3  11          7.11          7.35         2.75 o                         
  -8  -3  11         33.50         26.34         7.03 o                         
  -7  -3  11         24.49         23.74         3.92 o                         
  -6  -3  11         22.04         16.52         2.84 o                         
  -5  -3  11          8.81          8.05         3.48 o                         
  -4  -3  11         69.37         70.71         7.98 o                         
  -3  -3  11         43.48         36.18         4.26 o                         
  -2  -3  11         38.81         37.38         2.78 o                         
  -1  -3  11         78.94         77.03         5.26 o                         
   0  -3  11        205.28        206.38        12.52 o                         
   1  -3  11          0.62          1.17         2.17 o                         
   2  -3  11         11.29          8.77         2.22 o                         
   3  -3  11          7.00          5.75         3.12 o                         
   4  -3  11          2.99         -1.70         3.08 o                         
 -10  -2  11          2.23          1.51         2.70 o                         
  -9  -2  11         27.24         23.28         3.38 o                         
  -8  -2  11         72.45         65.92         7.13 o                         
  -7  -2  11         31.86         26.65         3.35 o                         
  -6  -2  11        206.21        202.57         8.89 o                         
  -5  -2  11        235.35        234.88         9.90 o                         
  -4  -2  11          0.90          3.21         2.05 o                         
  -3  -2  11        152.67        149.15        10.28 o                         
  -2  -2  11         15.21         11.29         1.79 o                         
  -1  -2  11         94.50        107.40         4.28 o                         
   0  -2  11         17.97         20.51         3.28 o                         
   1  -2  11         23.76         23.33         2.45 o                         
   2  -2  11          3.16          2.44         2.23 o                         
   3  -2  11          3.53          2.78         2.05 o                         
   4  -2  11          9.75          8.30         3.22 o                         
 -10  -1  11          8.43          8.53         3.00 o                         
  -9  -1  11        141.08        121.13         6.47 o                         
  -8  -1  11          6.19          5.38         2.62 o                         
  -7  -1  11         23.55         16.86         2.87 o                         
  -6  -1  11        209.10        210.37        25.20 o                         
  -5  -1  11         35.07         35.74         3.38 o                         
  -4  -1  11        198.35        212.19         8.75 o                         
  -3  -1  11        362.95        363.65        15.93 o                         
  -2  -1  11         66.84         71.45         4.39 o                         
  -1  -1  11         44.90         50.79         3.81 o                         
   0  -1  11          2.33          2.55         2.16 o                         
   1  -1  11         21.79         22.57         3.44 o                         
   2  -1  11         32.88         34.34         3.09 o                         
   3  -1  11         17.95         16.21         2.10 o                         
   4  -1  11         41.46         63.21         4.97 o                         
   5  -1  11         28.23         28.00         5.50 o                         
 -10   0  11         44.31         43.00        10.38 o                         
  -9   0  11          1.35          3.46         2.58 o                         
  -8   0  11         93.13         68.77         7.59 o                         
  -7   0  11         10.34          9.31         2.49 o                         
  -6   0  11          6.12          6.01         2.23 o                         
  -5   0  11          3.70          1.88         2.00 o                         
  -4   0  11        141.01        153.44         6.91 o                         
  -3   0  11         34.53         28.25         3.38 o                         
  -2   0  11         18.67         20.58         2.74 o                         
  -1   0  11         32.80         28.73         3.26 o                         
   0   0  11         55.50         71.29         4.50 o                         
   1   0  11          3.13          8.91         2.55 o                         
   2   0  11         17.05         14.45         2.20 o                         
   3   0  11         79.03         88.72         5.50 o                         
   4   0  11          0.34          0.82         2.22 o                         
   5   0  11         19.08         17.22         3.73 o                         
 -10   1  11          8.79          5.50         4.07 o                         
  -9   1  11        142.08        120.32         6.26 o                         
  -8   1  11          5.41          7.88         2.42 o                         
  -7   1  11         23.07         15.86         2.81 o                         
  -6   1  11        205.69        204.08         8.71 o                         
  -5   1  11         37.22         36.32         3.67 o                         
  -4   1  11        200.67        213.92         8.89 o                         
  -3   1  11        356.72        384.33        14.04 o                         
  -2   1  11         66.14         77.13         7.13 o                         
  -1   1  11         44.02         47.25         3.96 o                         
   0   1  11          2.54          0.74         2.20 o                         
   1   1  11         21.37         27.36         4.43 o                         
   2   1  11         32.38         40.91         3.76 o                         
   3   1  11         17.52         15.30         8.81 o                         
   4   1  11         41.11         58.13         6.62 o                         
   5   1  11         28.21         22.62         3.46 o                         
 -10   2  11          2.19          5.09         4.07 o                         
  -9   2  11         27.08         16.09         4.79 o                         
  -8   2  11         72.49         67.34         6.52 o                         
  -7   2  11         33.01         27.92         3.53 o                         
  -6   2  11        205.08        201.63         8.90 o                         
  -5   2  11        232.66        259.46        16.13 o                         
  -4   2  11          0.69          2.10         2.25 o                         
  -3   2  11        154.69        154.60         9.26 o                         
  -2   2  11         16.85         16.71         4.53 o                         
  -1   2  11         94.80        100.67         6.57 o                         
   0   2  11         16.84         17.71         3.09 o                         
   1   2  11         24.00         17.92         4.58 o                         
   2   2  11          3.29          5.19         3.56 o                         
   3   2  11          3.75          5.80         3.87 o                         
   4   2  11          9.62         16.29         4.58 o                         
  -9   3  11          7.00          6.11         4.07 o                         
  -8   3  11         33.11         19.86         5.09 o                         
  -7   3  11         24.29         25.20         5.19 o                         
  -6   3  11         21.49         19.78         2.55 o                         
  -5   3  11          8.55         13.75         3.97 o                         
  -4   3  11         68.21         72.49         4.78 o                         
  -3   3  11         45.43         35.43         4.89 o                         
  -2   3  11         39.03         38.44         4.45 o                         
  -1   3  11         76.89         81.90         5.21 o                         
   0   3  11        203.22        219.75         9.36 o                         
   1   3  11          0.61         -2.55         2.55 o                         
   2   3  11         11.23          4.28         3.97 o                         
   3   3  11          7.08          3.67         3.87 o                         
   4   3  11          3.11          1.63         4.17 o                         
  -8   4  11          2.12         -0.80         2.84 o                         
  -7   4  11          9.83          9.52         2.44 o                         
  -6   4  11          5.78          7.07         3.67 o                         
  -5   4  11         19.77         26.78         5.29 o                         
  -4   4  11         14.20          9.48         3.16 o                         
  -3   4  11         13.54         15.10         3.15 o                         
  -2   4  11         75.30         68.26         5.08 o                         
  -1   4  11          5.79          6.01         2.88 o                         
   0   4  11         24.54         20.74         7.33 o                         
   1   4  11          4.84         -1.11         2.80 o                         
   2   4  11         32.81         30.75         5.70 o                         
   3   4  11          0.65         -2.55         4.58 o                         
  -6   5  11         24.82         36.11         4.21 o                         
  -5   5  11         24.15         23.06         5.35 o                         
  -4   5  11         33.37         28.31         3.81 o                         
  -3   5  11        105.07        116.04         6.52 o                         
  -2   5  11          0.89          2.34         2.88 o                         
  -1   5  11         16.29         12.32         4.84 o                         
   0   5  11          0.75          3.36         2.99 o                         
   1   5  11          6.63         13.36         4.63 o                         
  -5  -5  12         11.70          6.32         4.84 o                         
  -4  -5  12         28.34         21.38         3.38 o                         
  -3  -5  12         37.77         43.79         4.61 o                         
  -2  -5  12         11.72          5.54         2.96 o                         
  -1  -5  12          3.14          3.08         2.78 o                         
  -7  -4  12          0.39         -0.38         2.55 o                         
  -6  -4  12          3.05          4.41         2.66 o                         
  -5  -4  12         10.51         12.26         2.36 o                         
  -4  -4  12         37.77         30.55         3.59 o                         
  -3  -4  12         28.78         24.09         3.24 o                         
  -2  -4  12          0.61          3.90         2.63 o                         
  -1  -4  12          7.58          5.72         2.72 o                         
   0  -4  12          4.69          8.82         2.84 o                         
   1  -4  12          6.49          6.44         3.01 o                         
  -8  -3  12          1.24         -2.48         2.48 o                         
  -7  -3  12          2.61          3.01         2.59 o                         
  -6  -3  12         33.01         36.18         6.01 o                         
  -5  -3  12         31.87         29.94         2.78 o                         
  -4  -3  12         46.29         40.19         4.52 o                         
  -3  -3  12          5.84          5.89         2.93 o                         
  -2  -3  12         21.10         21.67         4.05 o                         
  -1  -3  12         11.57          9.07         2.52 o                         
   0  -3  12         18.47         13.56         2.77 o                         
   1  -3  12         26.49         22.01         3.36 o                         
   2  -3  12          0.76          2.73         3.07 o                         
   3  -3  12          1.48         -0.03         3.06 o                         
  -9  -2  12          8.54          5.07         3.21 o                         
  -8  -2  12         12.80          9.88         3.21 o                         
  -7  -2  12         32.50         33.89         3.92 o                         
  -6  -2  12         74.04         73.23         5.17 o                         
  -5  -2  12         75.82         70.95         4.89 o                         
  -4  -2  12         88.75        112.18        12.98 o                         
  -3  -2  12         49.13         55.60        11.76 o                         
  -2  -2  12         62.29         61.43         4.39 o                         
  -1  -2  12         30.18         34.44         2.84 o                         
   0  -2  12          1.71          1.14         1.77 o                         
   1  -2  12         20.50         24.71         5.30 o                         
   2  -2  12          9.55         11.83         2.95 o                         
   3  -2  12         18.02         16.29         4.89 o                         
 -10  -1  12          4.81          4.93         2.98 o                         
  -9  -1  12          2.59          2.97         2.65 o                         
  -8  -1  12         71.21         68.03         4.92 o                         
  -7  -1  12        103.19         84.72         5.29 o                         
  -6  -1  12        124.79        138.21         9.14 o                         
  -5  -1  12         45.62         57.14         4.46 o                         
  -4  -1  12        331.78        344.40        13.57 o                         
  -3  -1  12        330.54        393.71        14.69 o                         
  -2  -1  12         72.20         80.21         4.90 o                         
  -1  -1  12         51.42         50.12         5.09 o                         
   0  -1  12          4.66          0.61         2.38 o                         
   1  -1  12          5.66          6.52         3.36 o                         
   2  -1  12          8.54          6.39         2.04 o                         
   3  -1  12          5.33          4.59         3.01 o                         
   4  -1  12          1.32          4.17         4.38 o                         
 -10   0  12          5.76          6.02         3.00 o                         
  -9   0  12         11.29          6.67         3.87 o                         
  -8   0  12          3.26          0.20         3.46 o                         
  -7   0  12          1.02          1.76         2.25 o                         
  -6   0  12         26.52         32.01         6.82 o                         
  -5   0  12         11.03         10.03         2.45 o                         
  -4   0  12        364.80        400.68        15.05 o                         
  -3   0  12         93.61         97.43         5.51 o                         
  -2   0  12          5.39          5.71         2.48 o                         
  -1   0  12         80.50         88.49         5.80 o                         
   0   0  12          1.91         -1.53         2.16 o                         
   1   0  12          1.40          2.68         2.25 o                         
   2   0  12         21.27         19.14         5.09 o                         
   3   0  12          0.02          1.41         3.16 o                         
   4   0  12          0.37         -1.14         4.53 o                         
 -10   1  12          4.61          6.01         4.68 o                         
  -9   1  12          2.47         -0.38         2.80 o                         
  -8   1  12         70.93         63.39         4.90 o                         
  -7   1  12        103.93         87.69         5.96 o                         
  -6   1  12        126.26        139.22         6.84 o                         
  -5   1  12         45.04         48.32         4.53 o                         
  -4   1  12        334.75        370.67        13.79 o                         
  -3   1  12        330.47        386.27        14.72 o                         
  -2   1  12         72.98         73.50         7.48 o                         
  -1   1  12         52.37         50.00         4.32 o                         
   0   1  12          5.10          5.34         2.98 o                         
   1   1  12          5.59          7.36         2.74 o                         
   2   1  12          8.51          4.79         2.88 o                         
   3   1  12          5.46         11.90         3.22 o                         
   4   1  12          1.37          2.24         4.07 o                         
  -9   2  12          9.28          4.58         4.07 o                         
  -8   2  12         12.99          3.67         3.21 o                         
  -7   2  12         33.78         22.74         3.31 o                         
  -6   2  12         74.14         76.01         5.11 o                         
  -5   2  12         75.38         81.63         7.08 o                         
  -4   2  12         87.82         89.14         6.52 o                         
  -3   2  12         48.76         51.82         6.21 o                         
  -2   2  12         63.14         37.47         9.06 o                         
  -1   2  12         30.78         23.07         3.27 o                         
   0   2  12          2.09          1.29         2.58 o                         
   1   2  12         19.85         17.54         3.19 o                         
   2   2  12          9.19         14.85         3.11 o                         
   3   2  12         17.83         17.92         4.48 o                         
  -8   3  12          1.35          2.94         2.70 o                         
  -7   3  12          2.31         -1.38         4.68 o                         
  -6   3  12         33.25         31.36         5.60 o                         
  -5   3  12         33.21         35.55         4.68 o                         
  -4   3  12         46.64         39.94         4.28 o                         
  -3   3  12          5.61         -0.10         2.75 o                         
  -2   3  12         21.00         13.35         3.02 o                         
  -1   3  12         11.04          8.42         2.72 o                         
   0   3  12         18.77         14.58         3.31 o                         
   1   3  12         27.58         26.96         5.85 o                         
   2   3  12          0.90         -0.20         2.85 o                         
   3   3  12          1.44          4.68         4.17 o                         
  -7   4  12          0.31         -1.32         2.66 o                         
  -6   4  12          3.37          5.11         3.07 o                         
  -5   4  12         10.11          5.62         3.46 o                         
  -4   4  12         37.83         36.14         9.37 o                         
  -3   4  12         28.50         24.17         4.28 o                         
  -2   4  12          0.45          1.30         5.91 o                         
  -1   4  12          7.60          5.32         2.80 o                         
   0   4  12          5.00          3.29         3.08 o                         
   1   4  12          6.76          5.64         3.17 o                         
  -5   5  12         11.54         11.02         3.29 o                         
  -4   5  12         28.06         22.55         6.36 o                         
  -3   5  12         36.20         42.46         5.09 o                         
  -2   5  12         11.81          9.50         4.43 o                         
  -1   5  12          2.94          4.23         3.02 o                         
  -6  -4  13          5.63          3.61         4.53 o                         
  -5  -4  13         23.69         22.71         5.09 o                         
  -4  -4  13          6.93          9.88         4.17 o                         
  -3  -4  13          3.31         -1.32         3.77 o                         
  -2  -4  13          0.78          1.25         2.63 o                         
  -1  -4  13          2.53          1.30         2.90 o                         
   0  -4  13         21.26         21.57         3.49 o                         
  -8  -3  13         10.37          7.12         2.94 o                         
  -7  -3  13          9.00          6.02         2.95 o                         
  -6  -3  13          3.30          3.41         2.66 o                         
  -5  -3  13         66.76         73.51         5.25 o                         
  -4  -3  13          1.93         -0.08         2.37 o                         
  -3  -3  13         42.84         39.27         4.23 o                         
  -2  -3  13         42.29         44.29         6.21 o                         
  -1  -3  13         11.64          7.33         3.56 o                         
   0  -3  13          6.15         11.81         3.97 o                         
   1  -3  13         15.13         20.43         3.62 o                         
   2  -3  13          2.52          1.63         3.97 o                         
  -9  -2  13          9.86          7.40         3.16 o                         
  -8  -2  13         15.67          7.34         3.06 o                         
  -7  -2  13         62.67         65.15         5.04 o                         
  -6  -2  13         16.94         21.30         3.27 o                         
  -5  -2  13        130.86        136.23        10.18 o                         
  -4  -2  13         73.47         73.85         5.11 o                         
  -3  -2  13          9.56         10.71         2.73 o                         
  -2  -2  13         13.54         12.91         6.31 o                         
  -1  -2  13          2.03          0.66         2.52 o                         
   0  -2  13          9.05          7.92         2.84 o                         
   1  -2  13         14.24         14.36         4.17 o                         
   2  -2  13         11.10         14.26         4.07 o                         
  -9  -1  13          0.77          2.99         2.90 o                         
  -8  -1  13          5.73          4.51         2.77 o                         
  -7  -1  13         16.93         13.19         4.17 o                         
  -6  -1  13         18.14         13.65         3.56 o                         
  -5  -1  13          7.94          8.97         5.35 o                         
  -4  -1  13        171.61        182.14         8.32 o                         
  -3  -1  13         29.31         27.95         4.23 o                         
  -2  -1  13         26.41         24.44         7.13 o                         
  -1  -1  13          6.07          5.78         2.77 o                         
   0  -1  13          6.05          4.56         2.70 o                         
   1  -1  13          0.37         -1.01         3.31 o                         
   2  -1  13          7.78         12.29         6.36 o                         
   3  -1  13          6.34          3.97         4.38 o                         
  -9   0  13          1.37          6.65         2.84 o                         
  -8   0  13          5.82          1.28         2.48 o                         
  -7   0  13         12.00          9.55         3.11 o                         
  -6   0  13        262.87        290.32        11.77 o                         
  -5   0  13         17.64         13.83         5.80 o                         
  -4   0  13        272.48        299.64        17.00 o                         
  -3   0  13          1.87          0.45         3.77 o                         
  -2   0  13        277.34        321.23        12.67 o                         
  -1   0  13        156.90        216.44         9.53 o                         
   0   0  13        130.15        166.66        11.30 o                         
   1   0  13         21.14         21.97         3.27 o                         
   2   0  13          1.27          6.92         4.23 o                         
   3   0  13          3.05          6.14         4.12 o                         
  -9   1  13          0.68          3.03         2.68 o                         
  -8   1  13          5.34          6.51         2.84 o                         
  -7   1  13         16.79         13.76         3.21 o                         
  -6   1  13         18.44         23.39         4.07 o                         
  -5   1  13          7.34          8.59         2.95 o                         
  -4   1  13        171.88        183.43        10.74 o                         
  -3   1  13         30.39         29.82         3.67 o                         
  -2   1  13         25.70         27.99         6.41 o                         
  -1   1  13          5.47         10.02         2.95 o                         
   0   1  13          5.50         -0.21         2.48 o                         
   1   1  13          0.36          2.91         3.92 o                         
   2   1  13          8.18         12.63         6.47 o                         
   3   1  13          6.38          6.12         3.25 o                         
  -9   2  13          9.73          3.31         3.25 o                         
  -8   2  13         15.29          7.17         4.07 o                         
  -7   2  13         61.54         66.50         5.85 o                         
  -6   2  13         16.19         25.46         3.49 o                         
  -5   2  13        129.82        149.29         7.41 o                         
  -4   2  13         76.15         90.60        11.86 o                         
  -3   2  13          9.80         13.07         3.05 o                         
  -2   2  13         14.28         12.05         3.06 o                         
  -1   2  13          2.08          1.86         2.56 o                         
   0   2  13          9.02          9.57         2.84 o                         
   1   2  13         14.17         12.38         3.27 o                         
   2   2  13         11.22         18.39         3.49 o                         
  -8   3  13         10.08         10.64         3.25 o                         
  -7   3  13          9.02          8.50         3.02 o                         
  -6   3  13          3.34          2.23         3.56 o                         
  -5   3  13         66.72         78.97         5.61 o                         
  -4   3  13          1.91          2.13         2.77 o                         
  -3   3  13         41.64         54.93         4.78 o                         
  -2   3  13         42.42         53.06         7.12 o                         
  -1   3  13         11.68          8.38         2.88 o                         
   0   3  13          6.40          6.34         3.00 o                         
   1   3  13         15.34         20.82         3.73 o                         
  -6   4  13          5.87          5.87         3.18 o                         
  -5   4  13         23.41         35.10         4.17 o                         
  -4   4  13          6.49          3.48         3.51 o                         
  -3   4  13          3.10          3.09         2.93 o                         
  -2   4  13          0.76          4.40         4.99 o                         
  -1   4  13          2.48          5.51         3.77 o                         
   0   4  13         21.28         28.90         5.45 o                         
  -4  -4  14          5.47          8.15         4.48 o                         
  -3  -4  14         11.09         16.19         4.79 o                         
  -7  -3  14         24.28         23.01         6.97 o                         
  -6  -3  14          5.49          2.04         2.81 o                         
  -5  -3  14          2.45          1.84         2.65 o                         
  -4  -3  14         10.35         12.61         2.95 o                         
  -3  -3  14          1.15          0.55         3.61 o                         
  -2  -3  14          6.34          0.20         3.56 o                         
  -1  -3  14         17.49         13.44         4.38 o                         
   0  -3  14         16.09          6.41         4.07 o                         
  -8  -2  14          4.94          3.30         2.95 o                         
  -7  -2  14         11.30          6.38         2.99 o                         
  -6  -2  14          1.28          0.18         2.52 o                         
  -5  -2  14         36.72         35.14         4.10 o                         
  -4  -2  14          6.14          4.55         2.77 o                         
  -3  -2  14          4.29          6.92         3.77 o                         
  -2  -2  14          6.86         -0.80         2.72 o                         
  -1  -2  14         53.67         75.64         5.36 o                         
   0  -2  14         11.09          8.55         4.28 o                         
   1  -2  14         21.36         20.06         4.79 o                         
  -8  -1  14          6.57          5.07         2.94 o                         
  -7  -1  14         12.65         14.30         3.06 o                         
  -6  -1  14         28.26         23.27         5.24 o                         
  -5  -1  14         29.03         35.42         4.14 o                         
  -4  -1  14          4.66          5.60         3.77 o                         
  -3  -1  14        149.72        185.71        12.12 o                         
  -2  -1  14         80.38         80.96         5.69 o                         
  -1  -1  14         19.07         23.13         6.62 o                         
   0  -1  14         38.15         51.55         6.10 o                         
   1  -1  14         34.46         49.43         5.00 o                         
   2  -1  14         28.19         24.33         3.95 o                         
  -9   0  14         31.78         39.81         6.52 o                         
  -8   0  14         43.49         37.41         7.18 o                         
  -7   0  14          1.74          2.02         2.80 o                         
  -6   0  14          2.56          7.11         2.87 o                         
  -5   0  14         26.28         26.84         3.51 o                         
  -4   0  14          8.89         10.11         3.03 o                         
  -3   0  14          8.30          5.32         2.86 o                         
  -2   0  14        349.26        468.83        17.75 o                         
  -1   0  14         38.93         39.25         6.01 o                         
   0   0  14          5.47          3.98         2.95 o                         
   1   0  14          2.70          3.05         2.84 o                         
   2   0  14          1.32          3.86         2.94 o                         
  -8   1  14          6.28          7.34         3.05 o                         
  -7   1  14         12.09          8.40         2.96 o                         
  -6   1  14         28.58         26.17         4.79 o                         
  -5   1  14         29.15         35.37         4.14 o                         
  -4   1  14          4.45         -3.13         4.99 o                         
  -3   1  14        148.90        183.76         8.98 o                         
  -2   1  14         82.01        103.34         6.41 o                         
  -1   1  14         18.83         21.88         3.56 o                         
   0   1  14         39.20         53.97         4.97 o                         
   1   1  14         34.58         46.49         4.89 o                         
   2   1  14         27.90         43.70         5.16 o                         
  -8   2  14          4.55          8.48         2.94 o                         
  -7   2  14         11.22         15.43         3.35 o                         
  -6   2  14          1.38          3.03         3.00 o                         
  -5   2  14         36.28         36.10         6.06 o                         
  -4   2  14          6.14         11.24         3.25 o                         
  -3   2  14          4.51          6.56         3.36 o                         
  -2   2  14          6.42          2.81         2.95 o                         
  -1   2  14         53.48         66.41        10.18 o                         
   0   2  14         11.20          7.85         3.82 o                         
   1   2  14         21.42         28.94         4.01 o                         
  -7   3  14         24.33         28.05         3.89 o                         
  -6   3  14          5.43          2.46         3.00 o                         
  -5   3  14          2.35          2.06         3.02 o                         
  -4   3  14         10.38         20.20         3.61 o                         
  -3   3  14          0.98          0.13         2.83 o                         
  -2   3  14          6.33          6.70         3.04 o                         
  -1   3  14         18.01         20.64         4.58 o                         
   0   3  14         15.56         14.01         5.70 o                         
  -4   4  14          5.32          8.34         5.50 o                         
  -3   4  14         10.92          8.79         4.38 o                         
  -5  -3  15          1.52         -0.43         2.81 o                         
  -4  -3  15         13.98         16.38         6.31 o                         
  -3  -3  15          0.16          1.32         3.97 o                         
  -2  -3  15          7.69         13.44         4.48 o                         
  -7  -2  15          7.40          5.83         3.15 o                         
  -6  -2  15         22.01         21.84         3.49 o                         
  -5  -2  15          3.36          8.62         2.99 o                         
  -4  -2  15         10.32         10.81         3.13 o                         
  -3  -2  15         14.09         10.33         2.98 o                         
  -2  -2  15         10.22         14.31         4.17 o                         
  -1  -2  15          3.09          2.33         3.75 o                         
  -7  -1  15         14.06          8.34         3.03 o                         
  -6  -1  15         14.02          9.61         2.87 o                         
  -5  -1  15         16.68         20.56         3.51 o                         
  -4  -1  15          1.55         -0.52         2.70 o                         
  -3  -1  15          6.65          4.86         3.11 o                         
  -2  -1  15         50.12         47.63         5.11 o                         
  -1  -1  15         17.67         19.41         4.12 o                         
   0  -1  15         67.99         86.94         6.19 o                         
  -8   0  15          4.82          4.91         2.93 o                         
  -7   0  15         81.96         90.04         6.15 o                         
  -6   0  15          3.15          2.69         4.33 o                         
  -5   0  15          3.57          3.76         2.59 o                         
  -4   0  15          0.12          0.69         2.80 o                         
  -3   0  15        123.01        141.31         7.89 o                         
  -2   0  15         11.66          9.11         3.53 o                         
  -1   0  15        111.02        176.80         8.75 o                         
   0   0  15         11.72         11.69         3.41 o                         
  -7   1  15         14.29         16.41         5.50 o                         
  -6   1  15         13.93          9.13         3.87 o                         
  -5   1  15         17.34         20.45         3.81 o                         
  -4   1  15          1.67          3.40         3.09 o                         
  -3   1  15          6.80         13.08         3.33 o                         
  -2   1  15         50.15         54.57         7.64 o                         
  -1   1  15         17.75         13.46         3.41 o                         
   0   1  15         66.84         90.89         6.37 o                         
  -7   2  15          7.38          5.55         3.12 o                         
  -6   2  15         22.59         28.61         4.14 o                         
  -5   2  15          3.54          8.72         3.23 o                         
  -4   2  15         10.34          9.99         4.28 o                         
  -3   2  15         14.17         13.69         3.56 o                         
  -2   2  15         10.15          5.55         4.73 o                         
  -1   2  15          2.92          2.49         3.92 o                         
  -5   3  15          1.40          0.93         3.37 o                         
  -4   3  15         14.56         26.88         4.01 o                         
  -3   3  15          0.14          4.84         6.26 o                         
  -6  -1  16          4.01         -1.83         3.77 o                         
  -5  -1  16          3.82          8.84         5.24 o                         
  -4  -1  16          4.32          2.92         3.02 o                         
  -3  -1  16         24.63         25.05         5.24 o                         
  -2  -1  16          1.26         -0.04         3.82 o                         
  -6   0  16          4.82          3.72         3.20 o                         
  -5   0  16          1.67         -0.81         2.84 o                         
  -4   0  16          0.00          0.44         2.99 o                         
  -3   0  16          6.55          6.76         3.36 o                         
  -2   0  16          1.24          0.45         3.18 o                         
  -6   1  16          4.14         -0.71         3.87 o                         
  -5   1  16          3.64         -1.40         3.09 o                         
  -4   1  16          4.57          6.40         4.12 o                         
  -3   1  16         24.25         31.11         4.34 o                         
  -2   1  16          1.17          2.00         3.25 o                         
                                                                                
